# Supplementary material for: Multi-attribute monitoring (MAM) methodology for glycosylated subunit vaccines
Source: Sci Rep. 2025 Nov 21;15:41198. doi: 10.1038/s41598-025-24922-8 (PMC12638818; doi:10.1038/s41598-025-24922-8)
Supplement: Supplementary file 2 — Supplementary Material 2 [file 41598_2025_24922_MOESM2_ESM.xlsx]

## Sheet: H2Site1_HEK
Protein name	Sequence (unformatted)	Mod. Names	Glycans	Mod. AAs	Var. Pos. Protein	Retention time	Charge States	Obs.M	Calc.M	Error (ppm)	H2_HEK293 peak area	H2_HEK293 (%)
H2ss (A/Singapore/1/1957) rpk22 676 no_lkr_dn5B.SA	DQICIGYHANNSTEK	Deamidated/0.9840; NGlycan/1647.6132	HexNAc(5)Hex(3)Fuc(1)	N,N	10,11	10.43	3	3397.39	3397.38	4.86	245000000	3.49107
H2ss (A/Singapore/1/1957) rpk22 676 no_lkr_dn5B.SA	DQICIGYHANNSTEK	NGlycan/203.0794	HexNAc(1)	N	10	10.94	3	1951.86	1951.86	2.17	29100000	0.414654
H2ss (A/Singapore/1/1957) rpk22 676 no_lkr_dn5B.SA	DQICIGYHANNSTEK	NGlycan/1216.4229	HexNAc(2)Hex(5)	N	10	10.45	3	2965.21	2965.2	3.43	185000000	2.63612
H2ss (A/Singapore/1/1957) rpk22 676 no_lkr_dn5B.SA	DQICIGYHANNSTEK	NGlycan/1241.4545	HexNAc(3)Hex(3)Fuc(1)	N	10	10.5	3	2990.24	2990.23	3.58	108000000	1.53892
H2ss (A/Singapore/1/1957) rpk22 676 no_lkr_dn5B.SA	DQICIGYHANNSTEK	NGlycan/1444.5339	HexNAc(4)Hex(3)Fuc(1)	N	10	10.46	3,4	3193.32	3193.31	2.36	261000000	3.71906
H2ss (A/Singapore/1/1957) rpk22 676 no_lkr_dn5B.SA	DQICIGYHANNSTEK	NGlycan/1606.5867	HexNAc(4)Hex(4)Fuc(1)	N	10	10.39	3	3355.38	3355.37	3.81	70900000	1.01027
H2ss (A/Singapore/1/1957) rpk22 676 no_lkr_dn5B.SA	DQICIGYHANNSTEK	NGlycan/1647.6132	HexNAc(5)Hex(3)Fuc(1)	N	10	10.43	3,4	3396.4	3396.39	3.27	685000000	9.76075
H2ss (A/Singapore/1/1957) rpk22 676 no_lkr_dn5B.SA	DQICIGYHANNSTEK	NGlycan/1809.6661	HexNAc(5)Hex(4)Fuc(1)	N	10	10.38	3,4	3558.46	3558.44	3.18	245000000	3.49107
H2ss (A/Singapore/1/1957) rpk22 676 no_lkr_dn5B.SA	DQICIGYHANNSTEK	NGlycan/1850.6926	HexNAc(6)Hex(3)Fuc(1)	N	10	10.39	3,4	3599.48	3599.47	2.8	532000000	7.58062
H2ss (A/Singapore/1/1957) rpk22 676 no_lkr_dn5B.SA	DQICIGYHANNSTEK	NGlycan/1897.6821	HexNAc(4)Hex(4)Fuc(1)NeuAc(1)	N	10	10.66	3,4	3646.47	3646.46	2.96	131000000	1.86666
H2ss (A/Singapore/1/1957) rpk22 676 no_lkr_dn5B.SA	DQICIGYHANNSTEK	NGlycan/2012.7454	HexNAc(6)Hex(4)Fuc(1)	N	10	10.36	3,4	3761.54	3761.52	3.62	275000000	3.91855
H2ss (A/Singapore/1/1957) rpk22 676 no_lkr_dn5B.SA	DQICIGYHANNSTEK	NGlycan/2053.7720	HexNAc(7)Hex(3)Fuc(1)	N	10	10.37	4	3802.57	3802.55	4.33	29700000	0.423204
H2ss (A/Singapore/1/1957) rpk22 676 no_lkr_dn5B.SA	DQICIGYHANNSTEK	NGlycan/2100.7615	HexNAc(5)Hex(4)Fuc(1)NeuAc(1)	N	10	10.63	3,4	3849.55	3849.54	2.8	464000000	6.61166
H2ss (A/Singapore/1/1957) rpk22 676 no_lkr_dn5B.SA	DQICIGYHANNSTEK	NGlycan/2174.7983	HexNAc(6)Hex(5)Fuc(1)	N	10	10.32	3,4	3923.59	3923.58	3.76	156000000	2.22289
H2ss (A/Singapore/1/1957) rpk22 676 no_lkr_dn5B.SA	DQICIGYHANNSTEK	NGlycan/2262.8143	HexNAc(5)Hex(5)Fuc(1)NeuAc(1)	N	10	10.58	3,4	4011.6	4011.59	2.28	174000000	2.47937
H2ss (A/Singapore/1/1957) rpk22 676 no_lkr_dn5B.SA	DQICIGYHANNSTEK	NGlycan/2336.8511	HexNAc(6)Hex(6)Fuc(1)	N	10	10.28	4	4085.64	4085.63	2.6	45500000	0.648342
H2ss (A/Singapore/1/1957) rpk22 676 no_lkr_dn5B.SA	DQICIGYHANNSTEK	NGlycan/2424.8671	HexNAc(5)Hex(6)Fuc(1)NeuAc(1)	N	10	10.55	3,4	4173.66	4173.65	3.28	217000000	3.09209
H2ss (A/Singapore/1/1957) rpk22 676 no_lkr_dn5B.SA	DQICIGYHANNSTEK	NGlycan/2465.8937	HexNAc(6)Hex(5)Fuc(1)NeuAc(1)	N	10	10.56	3,4	4214.69	4214.67	4.04	374000000	5.32923
H2ss (A/Singapore/1/1957) rpk22 676 no_lkr_dn5B.SA	DQICIGYHANNSTEK	NGlycan/2498.9039	HexNAc(6)Hex(7)Fuc(1)	N	10	10.23	3,4	4247.7	4247.68	2.99	129000000	1.83816
H2ss (A/Singapore/1/1957) rpk22 676 no_lkr_dn5B.SA	DQICIGYHANNSTEK	NGlycan/2539.9305	HexNAc(7)Hex(6)Fuc(1)	N	10	10.25	4	4288.72	4288.71	2.98	36300000	0.517249
H2ss (A/Singapore/1/1957) rpk22 676 no_lkr_dn5B.SA	DQICIGYHANNSTEK	NGlycan/2553.9097	HexNAc(5)Hex(5)Fuc(1)NeuAc(2)	N	10	10.84	3	4302.7	4302.69	3.38	50400000	0.718164
H2ss (A/Singapore/1/1957) rpk22 676 no_lkr_dn5B.SA	DQICIGYHANNSTEK	NGlycan/2627.9465	HexNAc(6)Hex(6)Fuc(1)NeuAc(1)	N	10	10.55	4	4376.74	4376.73	3.61	136000000	1.9379
H2ss (A/Singapore/1/1957) rpk22 676 no_lkr_dn5B.SA	DQICIGYHANNSTEK	NGlycan/2715.9625	HexNAc(5)Hex(6)Fuc(1)NeuAc(2)	N	10	10.82	3,4	4464.76	4464.74	3.16	195000000	2.77861
H2ss (A/Singapore/1/1957) rpk22 676 no_lkr_dn5B.SA	DQICIGYHANNSTEK	NGlycan/2756.9891	HexNAc(6)Hex(5)Fuc(1)NeuAc(2)	N	10	10.79	3,4	4505.79	4505.77	4.04	228000000	3.24884
H2ss (A/Singapore/1/1957) rpk22 676 no_lkr_dn5B.SA	DQICIGYHANNSTEK	NGlycan/2789.9993	HexNAc(6)Hex(7)Fuc(1)NeuAc(1)	N	10	10.47	3,4	4538.79	4538.78	2.75	431000000	6.14144
H2ss (A/Singapore/1/1957) rpk22 676 no_lkr_dn5B.SA	DQICIGYHANNSTEK	NGlycan/2919.0419	HexNAc(6)Hex(6)Fuc(1)NeuAc(2)	N	10	10.72	3,4	4667.84	4667.82	3.36	168000000	2.39388
H2ss (A/Singapore/1/1957) rpk22 676 no_lkr_dn5B.SA	DQICIGYHANNSTEK	NGlycan/3081.0947	HexNAc(6)Hex(7)Fuc(1)NeuAc(2)	N	10	10.66	3,4	4829.89	4829.87	2.77	736000000	10.4875
H2ss (A/Singapore/1/1957) rpk22 676 no_lkr_dn5B.SA	DQICIGYHANNSTEK	NGlycan/3083.1104	HexNAc(8)Hex(9)	N	10	10.67	5	4831.88	4831.89	-0.907	86300000	1.22971
H2ss (A/Singapore/1/1957) rpk22 676 no_lkr_dn5B.SA	DQICIGYHANNSTEK	NGlycan/3372.1902	HexNAc(6)Hex(7)Fuc(1)NeuAc(3)	N	10	10.85	3,4,5	5120.98	5120.97	1.96	538000000	7.66611
H2ss (A/Singapore/1/1957) rpk22 676 no_lkr_dn5B.SA	DQICIGYHANNSTEK	NGlycan/3663.2856	HexNAc(6)Hex(7)Fuc(1)NeuAc(4)	N	10	10.99	4	5412.08	5412.06	2.49	56700000	0.807934
											7017900000	100

## Sheet: H2Site1_CHO
Protein name	Sequence (unformatted)	Mod. Summary	Glycans	Common Name	Retention time	Obs.M	Calc.M	Error (ppm)	H2 Clone A peak area	H2 Clone B peak area	H2 Clone C peak area	H2 Clone A (%)	H2 Clone B (%)	H2 Clone C (%)
H2ss (A/Singapore/1/1957) rpk22 676 no_lkr_dn5B.SA	DQICIGYHANNSTEK	N11(Deamidated/0.9840)	Deamidated	Deamidated	14	1749.76	1749.76	1.2	54400000		82700000	0.222191	0	0.334213
H2ss (A/Singapore/1/1957) rpk22 676 no_lkr_dn5B.SA	DQICIGYHANNSTEK	N10(NGlycan/203.0794)	HexNAc(1)	GN	12.6	1951.86	1951.86	0.77		54200000	202000000	0	0.728377	0.816336
H2ss (A/Singapore/1/1957) rpk22 676 no_lkr_dn5B.SA	DQICIGYHANNSTEK	N10(NGlycan/1038.3751)	HexNAc(2)Hex(3)Fuc(1)	Man3+F	13.3	2787.15	2787.15	0.13	242000000	108000000	243000000	0.988425	1.45138	0.982028
H2ss (A/Singapore/1/1957) rpk22 676 no_lkr_dn5B.SA	DQICIGYHANNSTEK	N10(NGlycan/1054.3700)	HexNAc(2)Hex(4)	Man4	11.5	2803.15	2803.15	0.46			128000000	0	0	0.517282
H2ss (A/Singapore/1/1957) rpk22 676 no_lkr_dn5B.SA	DQICIGYHANNSTEK	N10(NGlycan/1095.3966)	HexNAc(3)Hex(3)	G0-GN	11.5	2844.18	2844.18	0.35			124000000	0	0	0.501117
H2ss (A/Singapore/1/1957) rpk22 676 no_lkr_dn5B.SA	DQICIGYHANNSTEK	N10(NGlycan/1216.4229)	HexNAc(2)Hex(5)	Man5	13.3	2965.2	2965.2	0.3	939000000	508000000	2630000000	3.83525	6.82686	10.6285
H2ss (A/Singapore/1/1957) rpk22 676 no_lkr_dn5B.SA	DQICIGYHANNSTEK	N10(NGlycan/1241.4545)	HexNAc(3)Hex(3)Fuc(1)	G0F-GN	13.3	2990.23	2990.23	0.52	601000000	348000000	811000000	2.45472	4.67667	3.27747
H2ss (A/Singapore/1/1957) rpk22 676 no_lkr_dn5B.SA	DQICIGYHANNSTEK	N10(NGlycan/1444.5339)	HexNAc(4)Hex(3)Fuc(1)	G0F	13.3	3193.31	3193.31	0.094	1660000000	466000000	1650000000	6.7801	6.26243	6.66809
H2ss (A/Singapore/1/1957) rpk22 676 no_lkr_dn5B.SA	DQICIGYHANNSTEK	N10(NGlycan/1606.5867)	HexNAc(4)Hex(4)Fuc(1)	G1F	13.4	3355.37	3355.37	0.59	286000000		339000000	1.16814	0	1.36999
H2ss (A/Singapore/1/1957) rpk22 676 no_lkr_dn5B.SA	DQICIGYHANNSTEK	N10(NGlycan/1647.6132)	HexNAc(5)Hex(3)Fuc(1)	G0F+GN	13.3	3396.39	3396.39	0.32	3310000000	584000000	2070000000	13.5194	7.8482	8.36543
H2ss (A/Singapore/1/1957) rpk22 676 no_lkr_dn5B.SA	DQICIGYHANNSTEK	N10(NGlycan/1768.6395)	HexNAc(4)Hex(5)Fuc(1)	G2F	11.4	3517.42	3517.42	0.41			262000000	0	0	1.05881
H2ss (A/Singapore/1/1957) rpk22 676 no_lkr_dn5B.SA	DQICIGYHANNSTEK	N10(NGlycan/1809.6661)	HexNAc(5)Hex(4)Fuc(1)	G1FB/ G1F+GN	13.7	3558.45	3558.44	0.6	1240000000	221000000	632000000	5.06466	2.96995	2.55408
H2ss (A/Singapore/1/1957) rpk22 676 no_lkr_dn5B.SA	DQICIGYHANNSTEK	N10(NGlycan/1850.6926)	HexNAc(6)Hex(3)Fuc(1)	G0F+2GN	13.3	3599.47	3599.47	0.23	3270000000	294000000	1330000000	13.356	3.95098	5.37489
H2ss (A/Singapore/1/1957) rpk22 676 no_lkr_dn5B.SA	DQICIGYHANNSTEK	N10(NGlycan/1971.7189)	HexNAc(5)Hex(5)Fuc(1)	G3F-G	13.7	3720.5	3720.5	0.64	575000000	210000000	193000000	2.34853	2.82213	0.779965
H2ss (A/Singapore/1/1957) rpk22 676 no_lkr_dn5B.SA	DQICIGYHANNSTEK	N10(NGlycan/2012.7454)	HexNAc(6)Hex(4)Fuc(1)	G4F-3G	13.2	3761.53	3761.52	0.52	2580000000	497000000	1360000000	10.5378	6.67903	5.49613
H2ss (A/Singapore/1/1957) rpk22 676 no_lkr_dn5B.SA	DQICIGYHANNSTEK	N10(NGlycan/2133.7717)	HexNAc(5)Hex(6)Fuc(1)	G3F	11.9	3882.55	3882.55	-0.44		408000000	1800000000	0	5.48299	7.27428
H2ss (A/Singapore/1/1957) rpk22 676 no_lkr_dn5B.SA	DQICIGYHANNSTEK	N10(NGlycan/2174.7983)	HexNAc(6)Hex(5)Fuc(1)	G4F-2G	13.2	3923.58	3923.58	0.77	1710000000	491000000	1340000000	6.98432	6.5984	5.4153
H2ss (A/Singapore/1/1957) rpk22 676 no_lkr_dn5B.SA	DQICIGYHANNSTEK	N10(NGlycan/2336.8511)	HexNAc(6)Hex(6)Fuc(1)	G4F-G	13.1	4085.63	4085.63	0.65	689000000	739000000	758000000	2.81415	9.93119	3.06328
H2ss (A/Singapore/1/1957) rpk22 676 no_lkr_dn5B.SA	DQICIGYHANNSTEK	N10(NGlycan/2424.8671)	HexNAc(5)Hex(6)Fuc(1)NeuAc(1)	G3FS1	12.4	4173.65	4173.65	1.1		159000000	564000000	0	2.13675	2.27928
H2ss (A/Singapore/1/1957) rpk22 676 no_lkr_dn5B.SA	DQICIGYHANNSTEK	N10(NGlycan/2465.8937)	HexNAc(6)Hex(5)Fuc(1)NeuAc(1)	G4FS1-2G	13	4214.67	4214.67	-0.34	254000000		429000000	1.03744	0	1.7337
H2ss (A/Singapore/1/1957) rpk22 676 no_lkr_dn5B.SA	DQICIGYHANNSTEK	N10(NGlycan/2498.9039)	HexNAc(6)Hex(7)Fuc(1)	G4F	13.6	4247.68	4247.68	-1.2	3740000000	1360000000	2380000000	15.2757	18.2766	9.61822
H2ss (A/Singapore/1/1957) rpk22 676 no_lkr_dn5B.SA	DQICIGYHANNSTEK	N10(NGlycan/2627.9465)	HexNAc(6)Hex(6)Fuc(1)NeuAc(1)	G4FS1-G	11.7	4376.73	4376.73	0.17			212000000	0	0	0.856749
H2ss (A/Singapore/1/1957) rpk22 676 no_lkr_dn5B.SA	DQICIGYHANNSTEK	N10(NGlycan/2789.9993)	HexNAc(6)Hex(7)Fuc(1)NeuAc(1)	G4FS1	13.5	4538.78	4538.78	0.36	2610000000	994000000	4410000000	10.6603	13.3581	17.822
H2ss (A/Singapore/1/1957) rpk22 676 no_lkr_dn5B.SA	DQICIGYHANNSTEK	N10(NGlycan/2864.0361)	HexNAc(7)Hex(8)Fuc(1)	G5F	15.1	4612.82	4612.81	0.19	171000000			0.698432	0	0
H2ss (A/Singapore/1/1957) rpk22 676 no_lkr_dn5B.SA	DQICIGYHANNSTEK	N10(NGlycan/3081.0947)	HexNAc(6)Hex(7)Fuc(1)NeuAc(2)	G4FS2	14.4	4829.88	4829.87	1.1	552000000		795000000	2.25459	0	3.21281
									24483400000	7441200000	24744700000	100	100	100

## Sheet: H2Site2_HEK
Protein name	Sequence (unformatted)	Mod. Names	Glycans	Mod. AAs	Var. Pos. Protein	Retention time	Charge States	Obs.M	Calc.M	Error (ppm)	H2_HEK293	H2_HEK293 %)
H2ss (A/Singapore/1/1957) rpk22 676 no_lkr_dn5B.SA	NVTVTHAK	NGlycan/1216.4229	HexNAc(2)Hex(5)	N	23	3.96	3	2084.91	2084.9	2.89	63700000	1.06967
H2ss (A/Singapore/1/1957) rpk22 676 no_lkr_dn5B.SA	NVTVTHAK	NGlycan/1241.4545	HexNAc(3)Hex(3)Fuc(1)	N	23	5.264	3	2109.94	2109.93	2.16	47900000	0.804353
H2ss (A/Singapore/1/1957) rpk22 676 no_lkr_dn5B.SA	NVTVTHAK	NGlycan/1444.5339	HexNAc(4)Hex(3)Fuc(1)	N	23	5.085	2,3	2313.02	2313.01	2.82	198000000	3.32488
H2ss (A/Singapore/1/1957) rpk22 676 no_lkr_dn5B.SA	NVTVTHAK	NGlycan/1606.5867	HexNAc(4)Hex(4)Fuc(1)	N	23	4.544	3	2475.07	2475.06	1.94	57200000	0.960521
H2ss (A/Singapore/1/1957) rpk22 676 no_lkr_dn5B.SA	NVTVTHAK	NGlycan/1647.6132	HexNAc(5)Hex(3)Fuc(1)	N	23	4.854	3	2516.1	2516.09	2.2	593000000	9.95785
H2ss (A/Singapore/1/1957) rpk22 676 no_lkr_dn5B.SA	NVTVTHAK	NGlycan/1809.6661	HexNAc(5)Hex(4)Fuc(1)	N	23	4.466	3	2678.15	2678.14	2.37	310000000	5.20562
H2ss (A/Singapore/1/1957) rpk22 676 no_lkr_dn5B.SA	NVTVTHAK	NGlycan/1850.6926	HexNAc(6)Hex(3)Fuc(1)	N	23	4.988	3	2719.18	2719.17	2.35	273000000	4.58431
H2ss (A/Singapore/1/1957) rpk22 676 no_lkr_dn5B.SA	NVTVTHAK	NGlycan/1897.6821	HexNAc(4)Hex(4)Fuc(1)NeuAc(1)	N	23	5.784	3	2766.16	2766.16	1.53	40000000	0.671693
H2ss (A/Singapore/1/1957) rpk22 676 no_lkr_dn5B.SA	NVTVTHAK	NGlycan/1971.7189	HexNAc(5)Hex(5)Fuc(1)	N	23	4.184	3	2840.2	2840.2	2.81	83500000	1.40216
H2ss (A/Singapore/1/1957) rpk22 676 no_lkr_dn5B.SA	NVTVTHAK	NGlycan/1987.7138	HexNAc(5)Hex(6)	N	23	7.81	4	2856.19	2856.19	0.767	34400000	0.577656
H2ss (A/Singapore/1/1957) rpk22 676 no_lkr_dn5B.SA	NVTVTHAK	NGlycan/2012.7454	HexNAc(6)Hex(4)Fuc(1)	N	23	4.544	3	2881.23	2881.22	2.33	201000000	3.37526
H2ss (A/Singapore/1/1957) rpk22 676 no_lkr_dn5B.SA	NVTVTHAK	NGlycan/2100.7615	HexNAc(5)Hex(4)Fuc(1)NeuAc(1)	N	23	5.756	3	2969.24	2969.24	2.13	225000000	3.77827
H2ss (A/Singapore/1/1957) rpk22 676 no_lkr_dn5B.SA	NVTVTHAK	NGlycan/2174.7983	HexNAc(6)Hex(5)Fuc(1)	N	23	4.579	3	3043.28	3043.27	2.49	70900000	1.19058
H2ss (A/Singapore/1/1957) rpk22 676 no_lkr_dn5B.SA	NVTVTHAK	NGlycan/2262.8143	HexNAc(5)Hex(5)Fuc(1)NeuAc(1)	N	23	5.474	3	3131.3	3131.29	2.37	152000000	2.55243
H2ss (A/Singapore/1/1957) rpk22 676 no_lkr_dn5B.SA	NVTVTHAK	NGlycan/2336.8511	HexNAc(6)Hex(6)Fuc(1)	N	23	4.302	3	3205.34	3205.33	2.97	36700000	0.616278
H2ss (A/Singapore/1/1957) rpk22 676 no_lkr_dn5B.SA	NVTVTHAK	NGlycan/2424.8671	HexNAc(5)Hex(6)Fuc(1)NeuAc(1)	N	23	5.117	3	3293.35	3293.34	2.72	75800000	1.27286
H2ss (A/Singapore/1/1957) rpk22 676 no_lkr_dn5B.SA	NVTVTHAK	NGlycan/2465.8937	HexNAc(6)Hex(5)Fuc(1)NeuAc(1)	N	23	5.539	3	3334.38	3334.37	2.67	133000000	2.23338
H2ss (A/Singapore/1/1957) rpk22 676 no_lkr_dn5B.SA	NVTVTHAK	NGlycan/2498.9039	HexNAc(6)Hex(7)Fuc(1)	N	23	4.324	3	3367.39	3367.38	3.23	35500000	0.596128
H2ss (A/Singapore/1/1957) rpk22 676 no_lkr_dn5B.SA	NVTVTHAK	NGlycan/2553.9097	HexNAc(5)Hex(5)Fuc(1)NeuAc(2)	N	23	6.265	3,4	3422.4	3422.39	2.63	132000000	2.21659
H2ss (A/Singapore/1/1957) rpk22 676 no_lkr_dn5B.SA	NVTVTHAK	NGlycan/2627.9465	HexNAc(6)Hex(6)Fuc(1)NeuAc(1)	N	23	5.518	3	3496.43	3496.42	3.05	88600000	1.4878
H2ss (A/Singapore/1/1957) rpk22 676 no_lkr_dn5B.SA	NVTVTHAK	NGlycan/2715.9625	HexNAc(5)Hex(6)Fuc(1)NeuAc(2)	N	23	6.073	3	3584.45	3584.44	2.44	139000000	2.33413
H2ss (A/Singapore/1/1957) rpk22 676 no_lkr_dn5B.SA	NVTVTHAK	NGlycan/2756.9891	HexNAc(6)Hex(5)Fuc(1)NeuAc(2)	N	23	6.282	3	3625.48	3625.47	2.56	77900000	1.30812
H2ss (A/Singapore/1/1957) rpk22 676 no_lkr_dn5B.SA	NVTVTHAK	NGlycan/2789.9993	HexNAc(6)Hex(7)Fuc(1)NeuAc(1)	N	23	5.303	3	3658.49	3658.48	2.99	113000000	1.89753
H2ss (A/Singapore/1/1957) rpk22 676 no_lkr_dn5B.SA	NVTVTHAK	NGlycan/2919.0419	HexNAc(6)Hex(6)Fuc(1)NeuAc(2)	N	23	6.105	3,4	3787.53	3787.52	2.45	213000000	3.57677
H2ss (A/Singapore/1/1957) rpk22 676 no_lkr_dn5B.SA	NVTVTHAK	NGlycan/3007.0580	HexNAc(5)Hex(6)Fuc(1)NeuAc(3)	N	23	6.553	3,4	3875.54	3875.53	1.81	255000000	4.28204
H2ss (A/Singapore/1/1957) rpk22 676 no_lkr_dn5B.SA	NVTVTHAK	NGlycan/3081.0947	HexNAc(6)Hex(7)Fuc(1)NeuAc(2)	N	23	5.878	3,4	3949.58	3949.57	2.75	455000000	7.64051
H2ss (A/Singapore/1/1957) rpk22 676 no_lkr_dn5B.SA	NVTVTHAK	NGlycan/3210.1373	HexNAc(6)Hex(6)Fuc(1)NeuAc(3)	N	23	6.503	3,4	4078.62	4078.61	1.32	131000000	2.1998
H2ss (A/Singapore/1/1957) rpk22 676 no_lkr_dn5B.SA	NVTVTHAK	NGlycan/3372.1902	HexNAc(6)Hex(7)Fuc(1)NeuAc(3)	N	23	6.442	3,4,5	4240.68	4240.67	2.39	751000000	12.611
H2ss (A/Singapore/1/1957) rpk22 676 no_lkr_dn5B.SA	NVTVTHAK	NGlycan/3663.2856	HexNAc(6)Hex(7)Fuc(1)NeuAc(4)	N	23	6.626	3,4,5	4531.77	4531.76	2.4	969000000	16.2718
											5955100000	100

## Sheet: H2Site2_CHO
Protein name	Sequence (unformatted)	Mod. Summary	Glycans	Common Name	Retention time	Obs.M	Calc.M	Error (ppm)	H2 Clone A peak area	H2 Clone B peak area	H2 Clone C peak area	H2 Clone A (%)	H2 Clone B (%)	H2 Clone C (%)
H2ss (A/Singapore/1/1957) rpk22 676 no_lkr_dn5B.SA	NVTVTHAK	Non-glycosylated	Non-glycosylated	Non-glycosylated	8.9	868.478	868.477	2		34700000	49000000	0	0.126793	0.166011
H2ss (A/Singapore/1/1957) rpk22 676 no_lkr_dn5B.SA	NVTVTHAK	N1(NGlycan/203.0794)	HexNAc(1)	GN	10.6	1071.56	1071.56	0.73	161000000	469000000	405000000	0.613263	1.71371	1.37213
H2ss (A/Singapore/1/1957) rpk22 676 no_lkr_dn5B.SA	NVTVTHAK	N1(NGlycan/406.1587)	HexNAc(2)	2GN	10.5	1274.64	1274.64	0.4	64100000	244000000	94500000	0.244163	0.891568	0.320163
H2ss (A/Singapore/1/1957) rpk22 676 no_lkr_dn5B.SA	NVTVTHAK	N1(NGlycan/568.2116)	HexNAc(2)Hex(1)	Man1	9.83	1436.69	1436.69	0.63	30600000	168000000	175000000	0.116558	0.613867	0.592895
H2ss (A/Singapore/1/1957) rpk22 676 no_lkr_dn5B.SA	NVTVTHAK	N1(NGlycan/730.2644)	HexNAc(2)Hex(2)	Man2	10.2	1598.74	1598.74	0.49	43500000	219000000	139000000	0.165695	0.800219	0.470928
H2ss (A/Singapore/1/1957) rpk22 676 no_lkr_dn5B.SA	NVTVTHAK	N1(NGlycan/892.3172)	HexNAc(2)Hex(3)	Man3	10.3	1760.79	1760.79	0.64	105000000	305000000	311000000	0.399954	1.11446	1.05366
H2ss (A/Singapore/1/1957) rpk22 676 no_lkr_dn5B.SA	NVTVTHAK	N1(NGlycan/1038.3751)	HexNAc(2)Hex(3)Fuc(1)	Man3+F	10.7	1906.85	1906.85	-0.35	274000000	354000000	362000000	1.04369	1.29351	1.22645
H2ss (A/Singapore/1/1957) rpk22 676 no_lkr_dn5B.SA	NVTVTHAK	N1(NGlycan/1054.3700)	HexNAc(2)Hex(4)	Man4	10.3	1922.85	1922.85	0.98	108000000	553000000	405000000	0.411382	2.02064	1.37213
H2ss (A/Singapore/1/1957) rpk22 676 no_lkr_dn5B.SA	NVTVTHAK	N1(NGlycan/1095.3966)	HexNAc(3)Hex(3)	G0-GN	10.4	1963.87	1963.87	0.61	74100000	357000000	201000000	0.282253	1.30447	0.680982
H2ss (A/Singapore/1/1957) rpk22 676 no_lkr_dn5B.SA	NVTVTHAK	N1(NGlycan/1216.4229)	HexNAc(2)Hex(5)	Man5	10.2	2084.9	2084.9	0.93	202000000	507000000	722000000	0.769436	1.85256	2.44611
H2ss (A/Singapore/1/1957) rpk22 676 no_lkr_dn5B.SA	NVTVTHAK	N1(NGlycan/1241.4545)	HexNAc(3)Hex(3)Fuc(1)	G0F-GN	10.7	2109.93	2109.93	-0.25	629000000	969000000	919000000	2.39592	3.5407	3.11354
H2ss (A/Singapore/1/1957) rpk22 676 no_lkr_dn5B.SA	NVTVTHAK	N1(NGlycan/1298.4760)	HexNAc(4)Hex(3)	G0	9.9	2166.96	2166.95	1.1	53800000	486000000	243000000	0.204929	1.77583	0.823277
H2ss (A/Singapore/1/1957) rpk22 676 no_lkr_dn5B.SA	NVTVTHAK	N1(NGlycan/1403.5073)	HexNAc(3)Hex(4)Fuc(1)	G1F-GN	10.7	2271.98	2271.98	-0.16	85200000	173000000	157000000	0.324534	0.632137	0.531911
H2ss (A/Singapore/1/1957) rpk22 676 no_lkr_dn5B.SA	NVTVTHAK	N1(NGlycan/1444.5339)	HexNAc(4)Hex(3)Fuc(1)	G0F	10.6	2313.01	2313.01	-0.42	1980000000	1840000000	2000000000	7.542	6.7233	6.77594
H2ss (A/Singapore/1/1957) rpk22 676 no_lkr_dn5B.SA	NVTVTHAK	N1(NGlycan/1501.5553)	HexNAc(5)Hex(3)	G0+GN	10.3	2370.03	2370.03	0.93	57700000	430000000	194000000	0.219784	1.57121	0.657266
H2ss (A/Singapore/1/1957) rpk22 676 no_lkr_dn5B.SA	NVTVTHAK	N1(NGlycan/1606.5867)	HexNAc(4)Hex(4)Fuc(1)	G1F	11.1	2475.06	2475.06	-0.21	725000000	715000000	610000000	2.76159	2.61259	2.06666
H2ss (A/Singapore/1/1957) rpk22 676 no_lkr_dn5B.SA	NVTVTHAK	N1(NGlycan/1647.6132)	HexNAc(5)Hex(3)Fuc(1)	G0F+GN	10.8	2516.09	2516.09	-0.44	3850000000	2300000000	2790000000	14.665	8.40413	9.45244
H2ss (A/Singapore/1/1957) rpk22 676 no_lkr_dn5B.SA	NVTVTHAK	N1(NGlycan/1663.6082)	HexNAc(5)Hex(4)	G3-2G	9.27	2532.09	2532.08	0.36		156000000	55700000	0	0.570019	0.18871
H2ss (A/Singapore/1/1957) rpk22 676 no_lkr_dn5B.SA	NVTVTHAK	N1(NGlycan/1768.6395)	HexNAc(4)Hex(5)Fuc(1)	G2F	10.6	2637.12	2637.12	0.18	317000000	567000000	539000000	1.20748	2.0718	1.82612
H2ss (A/Singapore/1/1957) rpk22 676 no_lkr_dn5B.SA	NVTVTHAK	N1(NGlycan/1809.6661)	HexNAc(5)Hex(4)Fuc(1)	G1FB/ G1F+GN	10.5	2678.14	2678.14	-0.21	1520000000	1060000000	931000000	5.78981	3.87321	3.1542
H2ss (A/Singapore/1/1957) rpk22 676 no_lkr_dn5B.SA	NVTVTHAK	N1(NGlycan/1850.6926)	HexNAc(6)Hex(3)Fuc(1)	G0F+2GN	10.9	2719.17	2719.17	-0.73	2020000000	724000000	829000000	7.69436	2.64547	2.80863
H2ss (A/Singapore/1/1957) rpk22 676 no_lkr_dn5B.SA	NVTVTHAK	N1(NGlycan/1971.7189)	HexNAc(5)Hex(5)Fuc(1)	G3F-G	10.9	2840.2	2840.2	0.019	1090000000	1160000000	891000000	4.15191	4.2386	3.01868
H2ss (A/Singapore/1/1957) rpk22 676 no_lkr_dn5B.SA	NVTVTHAK	N1(NGlycan/2012.7454)	HexNAc(6)Hex(4)Fuc(1)	G4F-3G	10.9	2881.22	2881.22	-0.67	1910000000	843000000	862000000	7.27536	3.0803	2.92043
H2ss (A/Singapore/1/1957) rpk22 676 no_lkr_dn5B.SA	NVTVTHAK	N1(NGlycan/2133.7717)	HexNAc(5)Hex(6)Fuc(1)	G3F	10.3	3002.25	3002.25	-0.038	1070000000	1860000000	1880000000	4.07572	6.79638	6.36938
H2ss (A/Singapore/1/1957) rpk22 676 no_lkr_dn5B.SA	NVTVTHAK	N1(NGlycan/2174.7983)	HexNAc(6)Hex(5)Fuc(1)	G4F-2G	10.6	3043.27	3043.27	-0.19	1330000000	826000000	835000000	5.06609	3.01818	2.82895
H2ss (A/Singapore/1/1957) rpk22 676 no_lkr_dn5B.SA	NVTVTHAK	N1(NGlycan/2336.8511)	HexNAc(6)Hex(6)Fuc(1)	G4F-G	10.6	3205.33	3205.33	-0.16	1200000000	1310000000	1320000000	4.57091	4.7867	4.47212
H2ss (A/Singapore/1/1957) rpk22 676 no_lkr_dn5B.SA	NVTVTHAK	N1(NGlycan/2424.8671)	HexNAc(5)Hex(6)Fuc(1)NeuAc(1)	G3FS1	10.4	3293.34	3293.34	0.3	474000000	829000000	1150000000	1.80551	3.02914	3.89617
H2ss (A/Singapore/1/1957) rpk22 676 no_lkr_dn5B.SA	NVTVTHAK	N1(NGlycan/2465.8937)	HexNAc(6)Hex(5)Fuc(1)NeuAc(1)	G4FS1-2G	11	3334.37	3334.37	-0.45	414000000	419000000	477000000	1.57696	1.53101	1.61606
H2ss (A/Singapore/1/1957) rpk22 676 no_lkr_dn5B.SA	NVTVTHAK	N1(NGlycan/2498.9039)	HexNAc(6)Hex(7)Fuc(1)	G4F	10.3	3367.38	3367.38	-0.28	2450000000	3770000000	3900000000	9.33227	13.7755	13.2131
H2ss (A/Singapore/1/1957) rpk22 676 no_lkr_dn5B.SA	NVTVTHAK	N1(NGlycan/2627.9465)	HexNAc(6)Hex(6)Fuc(1)NeuAc(1)	G4FS1-G	10.9	3496.42	3496.42	-0.47	499000000	197000000	577000000	1.90074	0.719832	1.95486
H2ss (A/Singapore/1/1957) rpk22 676 no_lkr_dn5B.SA	NVTVTHAK	N1(NGlycan/2789.9993)	HexNAc(6)Hex(7)Fuc(1)NeuAc(1)	G4FS1	10.8	3658.48	3658.48	0.26	2010000000	2670000000	3480000000	7.65627	9.7561	11.7901
H2ss (A/Singapore/1/1957) rpk22 676 no_lkr_dn5B.SA	NVTVTHAK	N1(NGlycan/2864.0361)	HexNAc(7)Hex(8)Fuc(1)	G5F	12.7	3732.51	3732.51	-0.6	307000000			1.16939	0	0
H2ss (A/Singapore/1/1957) rpk22 676 no_lkr_dn5B.SA	NVTVTHAK	N1(NGlycan/3081.0947)	HexNAc(6)Hex(7)Fuc(1)NeuAc(2)	G4FS2	11	3949.57	3949.57	0.69	814000000	776000000	1390000000	3.1006	2.83548	4.70928
H2ss (A/Singapore/1/1957) rpk22 676 no_lkr_dn5B.SA	NVTVTHAK	N1(NGlycan/3155.1315)	HexNAc(7)Hex(8)Fuc(1)NeuAc(1)	G5FS1	11.6	4023.61	4023.61	-0.49	276000000		388000000	1.05131	0	1.31453
H2ss (A/Singapore/1/1957) rpk22 676 no_lkr_dn5B.SA	NVTVTHAK	N1(NGlycan/3372.1902)	HexNAc(6)Hex(7)Fuc(1)NeuAc(3)	G4FS3	11.3	4240.67	4240.67	1.2	109000000	76800000	235000000	0.415191	0.280625	0.796173
									26253000000	27367500000	29516200000	100	100	100

## Sheet: H2Site3_HEK
Protein name	Sequence (unformatted)	Mod. Names	Glycans	Mod. AAs	Var. Pos. Protein	[Apex Time (Posit) AcrossAvg]	[SummaryOfChargeStates]	[Obs.M AcrossAvg]	Calc.M	[ppm AcrossAvg]	H2_HEK293	H2_HEK293 (%)
H2ss (A/Singapore/1/1957) rpk22 676 no_lkr_dn5B.SA	NGTYDYPK	Deamidated/0.9840		N	178	9.493	2	957.409	957.408	1.4	407000000	6.20976
H2ss (A/Singapore/1/1957) rpk22 676 no_lkr_dn5B.SA	NGTYDYPK	NGlycan/892.3172	HexNAc(2)Hex(3)	N	178	8.361	2	1848.75	1848.74	2.43	23500000	0.358549
H2ss (A/Singapore/1/1957) rpk22 676 no_lkr_dn5B.SA	NGTYDYPK	NGlycan/1095.3966	HexNAc(3)Hex(3)	N	178	8.34	2,3	2051.82	2051.82	2.1	159000000	2.42593
H2ss (A/Singapore/1/1957) rpk22 676 no_lkr_dn5B.SA	NGTYDYPK	NGlycan/1216.4229	HexNAc(2)Hex(5)	N	178	8.228	2	2172.85	2172.85	1.93	129000000	1.9682
H2ss (A/Singapore/1/1957) rpk22 676 no_lkr_dn5B.SA	NGTYDYPK	NGlycan/1298.4760	HexNAc(4)Hex(3)	N	178	8.304	2,3	2254.9	2254.9	1.62	382000000	5.82832
H2ss (A/Singapore/1/1957) rpk22 676 no_lkr_dn5B.SA	NGTYDYPK	NGlycan/1460.5288	HexNAc(4)Hex(4)	N	178	8.228	2,3	2416.96	2416.95	2.48	201000000	3.06674
H2ss (A/Singapore/1/1957) rpk22 676 no_lkr_dn5B.SA	NGTYDYPK	NGlycan/1501.5553	HexNAc(5)Hex(3)	N	178	8.237	2,3	2457.98	2457.98	2.16	563000000	8.58991
H2ss (A/Singapore/1/1957) rpk22 676 no_lkr_dn5B.SA	NGTYDYPK	NGlycan/1622.5816	HexNAc(4)Hex(5)	N	178	8.209	2	2579.02	2579.01	3.69	55500000	0.846785
H2ss (A/Singapore/1/1957) rpk22 676 no_lkr_dn5B.SA	NGTYDYPK	NGlycan/1647.6132	HexNAc(5)Hex(3)Fuc(1)	N	178	8.228	2,3	2604.04	2604.04	2.34	346000000	5.27906
H2ss (A/Singapore/1/1957) rpk22 676 no_lkr_dn5B.SA	NGTYDYPK	NGlycan/1663.6082	HexNAc(5)Hex(4)	N	178	8.152	2,3	2620.04	2620.03	2.83	320000000	4.88237
H2ss (A/Singapore/1/1957) rpk22 676 no_lkr_dn5B.SA	NGTYDYPK	NGlycan/1704.6347	HexNAc(6)Hex(3)	N	178	8.209	2,3	2661.06	2661.06	2.3	222000000	3.38714
H2ss (A/Singapore/1/1957) rpk22 676 no_lkr_dn5B.SA	NGTYDYPK	NGlycan/1751.6242	HexNAc(4)Hex(4)NeuAc(1)	N	178	8.485	3	2708.05	2708.05	2.47	32200000	0.491288
H2ss (A/Singapore/1/1957) rpk22 676 no_lkr_dn5B.SA	NGTYDYPK	NGlycan/1809.6661	HexNAc(5)Hex(4)Fuc(1)	N	178	8.181	2,3	2766.1	2766.09	3.04	145000000	2.21232
H2ss (A/Singapore/1/1957) rpk22 676 no_lkr_dn5B.SA	NGTYDYPK	NGlycan/1825.6610	HexNAc(5)Hex(5)	N	178	8.136	2,3	2782.09	2782.08	3.35	144000000	2.19706
H2ss (A/Singapore/1/1957) rpk22 676 no_lkr_dn5B.SA	NGTYDYPK	NGlycan/1850.6926	HexNAc(6)Hex(3)Fuc(1)	N	178	8.209	3	2807.12	2807.12	2.08	97900000	1.4937
H2ss (A/Singapore/1/1957) rpk22 676 no_lkr_dn5B.SA	NGTYDYPK	NGlycan/1866.6875	HexNAc(6)Hex(4)	N	178	8.152	3	2823.12	2823.11	2.52	153000000	2.33438
H2ss (A/Singapore/1/1957) rpk22 676 no_lkr_dn5B.SA	NGTYDYPK	NGlycan/1913.6770	HexNAc(4)Hex(5)NeuAc(1)	N	178	8.399	3	2870.11	2870.1	2.17	71600000	1.09243
H2ss (A/Singapore/1/1957) rpk22 676 no_lkr_dn5B.SA	NGTYDYPK	NGlycan/1954.7036	HexNAc(5)Hex(4)NeuAc(1)	N	178	8.435	3	2911.14	2911.13	2.73	71700000	1.09396
H2ss (A/Singapore/1/1957) rpk22 676 no_lkr_dn5B.SA	NGTYDYPK	NGlycan/1971.7189	HexNAc(5)Hex(5)Fuc(1)	N	178	8.12	3	2928.15	2928.14	3.32	45300000	0.69116
H2ss (A/Singapore/1/1957) rpk22 676 no_lkr_dn5B.SA	NGTYDYPK	NGlycan/1987.7138	HexNAc(5)Hex(6)	N	178	8.067	2,3	2944.15	2944.14	3.48	141000000	2.15129
H2ss (A/Singapore/1/1957) rpk22 676 no_lkr_dn5B.SA	NGTYDYPK	NGlycan/2012.7454	HexNAc(6)Hex(4)Fuc(1)	N	178	8.152	3	2969.18	2969.17	3.67	69300000	1.05734
H2ss (A/Singapore/1/1957) rpk22 676 no_lkr_dn5B.SA	NGTYDYPK	NGlycan/2028.7404	HexNAc(6)Hex(5)	N	178	8.12	3,4	2985.17	2985.16	3.37	138000000	2.10552
H2ss (A/Singapore/1/1957) rpk22 676 no_lkr_dn5B.SA	NGTYDYPK	NGlycan/2116.7564	HexNAc(5)Hex(5)NeuAc(1)	N	178	8.34	3	3073.19	3073.18	2.68	67400000	1.02835
H2ss (A/Singapore/1/1957) rpk22 676 no_lkr_dn5B.SA	NGTYDYPK	NGlycan/2133.7717	HexNAc(5)Hex(6)Fuc(1)	N	178	8.079	3	3090.2	3090.2	2.41	41400000	0.631656
H2ss (A/Singapore/1/1957) rpk22 676 no_lkr_dn5B.SA	NGTYDYPK	NGlycan/2157.7829	HexNAc(6)Hex(4)NeuAc(1)	N	178	8.38	4	3114.21	3114.21	2.01	17600000	0.26853
H2ss (A/Singapore/1/1957) rpk22 676 no_lkr_dn5B.SA	NGTYDYPK	NGlycan/2174.7983	HexNAc(6)Hex(5)Fuc(1)	N	178	8.072	3	3131.23	3131.22	3.33	44500000	0.678954
H2ss (A/Singapore/1/1957) rpk22 676 no_lkr_dn5B.SA	NGTYDYPK	NGlycan/2190.7932	HexNAc(6)Hex(6)	N	178	8.057	3	3147.23	3147.22	3.57	82000000	1.25111
H2ss (A/Singapore/1/1957) rpk22 676 no_lkr_dn5B.SA	NGTYDYPK	NGlycan/2262.8143	HexNAc(5)Hex(5)Fuc(1)NeuAc(1)	N	178	8.34	3	3219.25	3219.24	2.5	22000000	0.335663
H2ss (A/Singapore/1/1957) rpk22 676 no_lkr_dn5B.SA	NGTYDYPK	NGlycan/2278.8092	HexNAc(5)Hex(6)NeuAc(1)	N	178	8.285	2,3	3235.24	3235.23	2.24	193000000	2.94468
H2ss (A/Singapore/1/1957) rpk22 676 no_lkr_dn5B.SA	NGTYDYPK	NGlycan/2336.8511	HexNAc(6)Hex(6)Fuc(1)	N	178	8.051	3	3293.29	3293.28	3.36	46100000	0.703366
H2ss (A/Singapore/1/1957) rpk22 676 no_lkr_dn5B.SA	NGTYDYPK	NGlycan/2352.8460	HexNAc(6)Hex(7)	N	178	8.004	3,4	3309.28	3309.27	3.17	228000000	3.47869
H2ss (A/Singapore/1/1957) rpk22 676 no_lkr_dn5B.SA	NGTYDYPK	NGlycan/2481.8886	HexNAc(6)Hex(6)NeuAc(1)	N	178	8.275	3,4	3438.32	3438.31	1.35	122000000	1.8614
H2ss (A/Singapore/1/1957) rpk22 676 no_lkr_dn5B.SA	NGTYDYPK	NGlycan/2498.9039	HexNAc(6)Hex(7)Fuc(1)	N	178	8.03	3,4	3455.34	3455.33	4.04	112000000	1.70883
H2ss (A/Singapore/1/1957) rpk22 676 no_lkr_dn5B.SA	NGTYDYPK	NGlycan/2569.9046	HexNAc(5)Hex(6)NeuAc(2)	N	178	8.449	2,3	3526.34	3526.33	2.67	103000000	1.57151
H2ss (A/Singapore/1/1957) rpk22 676 no_lkr_dn5B.SA	NGTYDYPK	NGlycan/2643.9414	HexNAc(6)Hex(7)NeuAc(1)	N	178	8.219	3,4	3600.37	3600.37	1.83	414000000	6.31656
H2ss (A/Singapore/1/1957) rpk22 676 no_lkr_dn5B.SA	NGTYDYPK	NGlycan/2772.9840	HexNAc(6)Hex(6)NeuAc(2)	N	178	8.409	3,4	3729.42	3729.41	2.33	55000000	0.839157
H2ss (A/Singapore/1/1957) rpk22 676 no_lkr_dn5B.SA	NGTYDYPK	NGlycan/2789.9993	HexNAc(6)Hex(7)Fuc(1)NeuAc(1)	N	178	8.228	3	3746.43	3746.42	2.31	126000000	1.92243
H2ss (A/Singapore/1/1957) rpk22 676 no_lkr_dn5B.SA	NGTYDYPK	NGlycan/2935.0368	HexNAc(6)Hex(7)NeuAc(2)	N	178	8.37	3,4	3891.47	3891.46	3.33	541000000	8.25425
H2ss (A/Singapore/1/1957) rpk22 676 no_lkr_dn5B.SA	NGTYDYPK	NGlycan/3081.0947	HexNAc(6)Hex(7)Fuc(1)NeuAc(2)	N	178	8.38	3,4	4037.53	4037.52	1.69	156000000	2.38015
H2ss (A/Singapore/1/1957) rpk22 676 no_lkr_dn5B.SA	NGTYDYPK	NGlycan/3226.1323	HexNAc(6)Hex(7)NeuAc(3)	N	178	8.519	3,4	4182.57	4182.56	3.44	195000000	2.97519
H2ss (A/Singapore/1/1957) rpk22 676 no_lkr_dn5B.SA	NGTYDYPK	NGlycan/3372.1902	HexNAc(6)Hex(7)Fuc(1)NeuAc(3)	N	178	8.508	3,4	4328.63	4328.61	3.18	45500000	0.694211
H2ss (A/Singapore/1/1957) rpk22 676 no_lkr_dn5B.SA	NGTYDYPK	NGlycan/3517.2277	HexNAc(6)Hex(7)NeuAc(4)	N	178	8.611	4	4473.67	4473.65	3.41	25700000	0.392115
											6554200000	100

## Sheet: H2Site3_CHO
Protein name	Sequence (unformatted)	Mod. Summary	Glycans	Common Name	Retention time	Obs.M	Calc.M	Error (ppm)	H2 Clone A peak area	H2 Clone B peak area	H2 Clone C peak area	H2 Clone A (%)	H2 Clone B (%)	H2 Clone C (%)
H2ss (A/Singapore/1/1957) rpk22 676 no_lkr_dn5B.SA	NGTYDYPK	N1(Deamidated/0.9840)	Deamidated	Deamidated	12.8	957.409	957.408	1.2	1030000000	1340000000	1290000000	8.47186	7.74732	7.13728
H2ss (A/Singapore/1/1957) rpk22 676 no_lkr_dn5B.SA	NGTYDYPK	N1(NGlycan/203.0794)	HexNAc(1)	GN	11.1	1159.5	1159.5	0.84		163000000	140000000	0	0.942398	0.774589
H2ss (A/Singapore/1/1957) rpk22 676 no_lkr_dn5B.SA	NGTYDYPK	N1(NGlycan/406.1587)	HexNAc(2)	2GN	11.9	1362.58	1362.58	0.11		92300000		0	0.53364	0
H2ss (A/Singapore/1/1957) rpk22 676 no_lkr_dn5B.SA	NGTYDYPK	N1(NGlycan/730.2644)	HexNAc(2)Hex(2)	Man2	12.9	1686.69	1686.69	0.38	47500000	136000000		0.390692	0.786295	0
H2ss (A/Singapore/1/1957) rpk22 676 no_lkr_dn5B.SA	NGTYDYPK	N1(NGlycan/892.3172)	HexNAc(2)Hex(3)	Man3	12	1848.74	1848.74	0.36	231000000	543000000	472000000	1.9	3.1394	2.61147
H2ss (A/Singapore/1/1957) rpk22 676 no_lkr_dn5B.SA	NGTYDYPK	N1(NGlycan/1095.3966)	HexNAc(3)Hex(3)	G0-GN	11.9	2051.82	2051.82	0.6	927000000	1750000000	1490000000	7.62467	10.1178	8.24384
H2ss (A/Singapore/1/1957) rpk22 676 no_lkr_dn5B.SA	NGTYDYPK	N1(NGlycan/1216.4229)	HexNAc(2)Hex(5)	Man5	11.9	2172.85	2172.85	0.47	236000000	572000000	923000000	1.94112	3.30707	5.10675
H2ss (A/Singapore/1/1957) rpk22 676 no_lkr_dn5B.SA	NGTYDYPK	N1(NGlycan/1241.4545)	HexNAc(3)Hex(3)Fuc(1)	G0F-GN	10.9	2197.88	2197.88	0.51		125000000	122000000	0	0.722698	0.674999
H2ss (A/Singapore/1/1957) rpk22 676 no_lkr_dn5B.SA	NGTYDYPK	N1(NGlycan/1257.4494)	HexNAc(3)Hex(4)	Man4+GN	10.9	2213.88	2213.87	0.82		355000000	318000000	0	2.05246	1.75942
H2ss (A/Singapore/1/1957) rpk22 676 no_lkr_dn5B.SA	NGTYDYPK	N1(NGlycan/1298.4760)	HexNAc(4)Hex(3)	G0	11.9	2254.9	2254.9	0.48	1490000000	1780000000	1610000000	12.2554	10.2912	8.90777
H2ss (A/Singapore/1/1957) rpk22 676 no_lkr_dn5B.SA	NGTYDYPK	N1(NGlycan/1444.5339)	HexNAc(4)Hex(3)Fuc(1)	G0F	12	2400.96	2400.96	0.2	137000000		128000000	1.12684	0	0.708196
H2ss (A/Singapore/1/1957) rpk22 676 no_lkr_dn5B.SA	NGTYDYPK	N1(NGlycan/1460.5288)	HexNAc(4)Hex(4)	G1	11.9	2416.95	2416.95	0.32	509000000	1100000000	971000000	4.18658	6.35974	5.37233
H2ss (A/Singapore/1/1957) rpk22 676 no_lkr_dn5B.SA	NGTYDYPK	N1(NGlycan/1501.5553)	HexNAc(5)Hex(3)	G0+GN	11.9	2457.98	2457.98	0.31	1450000000	1090000000	1050000000	11.9264	6.30193	5.80942
H2ss (A/Singapore/1/1957) rpk22 676 no_lkr_dn5B.SA	NGTYDYPK	N1(NGlycan/1622.5816)	HexNAc(4)Hex(5)	G2	11.4	2579.01	2579.01	0.46	117000000	451000000	562000000	0.962337	2.60749	3.10942
H2ss (A/Singapore/1/1957) rpk22 676 no_lkr_dn5B.SA	NGTYDYPK	N1(NGlycan/1647.6132)	HexNAc(5)Hex(3)Fuc(1)	G0F+GN	12.4	2604.04	2604.04	0.22	361000000	103000000	129000000	2.96926	0.595503	0.713728
H2ss (A/Singapore/1/1957) rpk22 676 no_lkr_dn5B.SA	NGTYDYPK	N1(NGlycan/1663.6082)	HexNAc(5)Hex(4)	G3-2G	11.9	2620.03	2620.03	0.16	583000000	797000000	704000000	4.79524	4.60792	3.89508
H2ss (A/Singapore/1/1957) rpk22 676 no_lkr_dn5B.SA	NGTYDYPK	N1(NGlycan/1704.6347)	HexNAc(6)Hex(3)	G0+2GN	12.2	2661.06	2661.06	0.36	676000000	388000000	275000000	5.56017	2.24325	1.52151
H2ss (A/Singapore/1/1957) rpk22 676 no_lkr_dn5B.SA	NGTYDYPK	N1(NGlycan/1825.6610)	HexNAc(5)Hex(5)	G3-G	11.8	2782.09	2782.08	0.36	452000000	1040000000	991000000	3.71775	6.01285	5.48298
H2ss (A/Singapore/1/1957) rpk22 676 no_lkr_dn5B.SA	NGTYDYPK	N1(NGlycan/1850.6926)	HexNAc(6)Hex(3)Fuc(1)	G0F+2GN	14	2807.12	2807.12	0.13	243000000			1.9987	0	0
H2ss (A/Singapore/1/1957) rpk22 676 no_lkr_dn5B.SA	NGTYDYPK	N1(NGlycan/1866.6875)	HexNAc(6)Hex(4)	G4-3G	12.4	2823.11	2823.11	-0.073	417000000	335000000	306000000	3.42987	1.93683	1.69303
H2ss (A/Singapore/1/1957) rpk22 676 no_lkr_dn5B.SA	NGTYDYPK	N1(NGlycan/1987.7138)	HexNAc(5)Hex(6)	G3	11.8	2944.14	2944.14	0.48	494000000	776000000	1070000000	4.0632	4.48651	5.92007
H2ss (A/Singapore/1/1957) rpk22 676 no_lkr_dn5B.SA	NGTYDYPK	N1(NGlycan/2028.7404)	HexNAc(6)Hex(5)	G4-2G	11.7	2985.17	2985.16	0.25	331000000	796000000	586000000	2.72251	4.60214	3.24221
H2ss (A/Singapore/1/1957) rpk22 676 no_lkr_dn5B.SA	NGTYDYPK	N1(NGlycan/2190.7932)	HexNAc(6)Hex(6)	G4-G	11.5	3147.22	3147.22	0.37	520000000	1100000000	1270000000	4.27705	6.35974	7.02663
H2ss (A/Singapore/1/1957) rpk22 676 no_lkr_dn5B.SA	NGTYDYPK	N1(NGlycan/2278.8092)	HexNAc(5)Hex(6)NeuAc(1)	G3S1	12	3235.24	3235.23	0.57	76500000	117000000	65800000	0.629221	0.676445	0.364057
H2ss (A/Singapore/1/1957) rpk22 676 no_lkr_dn5B.SA	NGTYDYPK	N1(NGlycan/2336.8511)	HexNAc(6)Hex(6)Fuc(1)	G4F-G	13.9	3293.28	3293.28	0.58	93500000			0.769047	0	0
H2ss (A/Singapore/1/1957) rpk22 676 no_lkr_dn5B.SA	NGTYDYPK	N1(NGlycan/2352.8460)	HexNAc(6)Hex(7)	G4	11.5	3309.27	3309.27	0.23	1040000000	1490000000	2240000000	8.55411	8.61456	12.3934
H2ss (A/Singapore/1/1957) rpk22 676 no_lkr_dn5B.SA	NGTYDYPK	N1(NGlycan/2481.8886)	HexNAc(6)Hex(6)NeuAc(1)	G4S1-G	11.6	3438.32	3438.31	1.4	59700000	211000000	221000000	0.491039	1.21991	1.22274
H2ss (A/Singapore/1/1957) rpk22 676 no_lkr_dn5B.SA	NGTYDYPK	N1(NGlycan/2498.9039)	HexNAc(6)Hex(7)Fuc(1)	G4F	11.9	3455.33	3455.33	0.29	99700000		98300000	0.820043	0	0.543872
H2ss (A/Singapore/1/1957) rpk22 676 no_lkr_dn5B.SA	NGTYDYPK	N1(NGlycan/2643.9414)	HexNAc(6)Hex(7)NeuAc(1)	G4S1	12	3600.37	3600.37	1.2	434000000	539000000	828000000	3.5697	3.11627	4.58114
H2ss (A/Singapore/1/1957) rpk22 676 no_lkr_dn5B.SA	NGTYDYPK	N1(NGlycan/2935.0368)	HexNAc(6)Hex(7)NeuAc(2)	G4S2	12.3	3891.47	3891.46	1.1	103000000	107000000	214000000	0.847186	0.618629	1.18401
									12157900000	17296300000	18074100000	100	100	100

## Sheet: H5Site1_HEK
Protein name	Sequence (unformatted)	Mod. Names	Glycans	Mod. AAs	Var. Pos. Protein	Retention time	Charge States	Obs.M	Calc.M	Error (ppm)	H5_HEK293 peak area	H5_HEK293 (%)
H5ss (A/Indonesia/5/2005) delF rpk22 676 no_lkr_dn5B.SA	DQICIGYHANNSTEQVDTIMEK	Deamidated/0.9840; NGlycan/1216.4229	HexNAc(2)Hex(5)	N,N	10,11	14.03	3	3782.57	3782.55	2.86	714000000	5.52721
H5ss (A/Indonesia/5/2005) delF rpk22 676 no_lkr_dn5B.SA	DQICIGYHANNSTEQVDTIMEK	NGlycan/1054.3700	HexNAc(2)Hex(4)	N	11	14.07	3	3619.53	3619.52	4.03	39500000	0.305777
H5ss (A/Indonesia/5/2005) delF rpk22 676 no_lkr_dn5B.SA	DQICIGYHANNSTEQVDTIMEK	NGlycan/1095.3966	HexNAc(3)Hex(3)	N	11	14.14	3	3660.55	3660.54	1.9	37800000	0.292617
H5ss (A/Indonesia/5/2005) delF rpk22 676 no_lkr_dn5B.SA	DQICIGYHANNSTEQVDTIMEK	NGlycan/1216.4229	HexNAc(2)Hex(5)	N	10	14.03	4	3781.58	3781.57	3.55	1760000000	13.6245
H5ss (A/Indonesia/5/2005) delF rpk22 676 no_lkr_dn5B.SA	DQICIGYHANNSTEQVDTIMEK	NGlycan/1216.4229	HexNAc(2)Hex(5)	N	11	14.03	3,4	3781.57	3781.57	0.874	4170000000	32.2808
H5ss (A/Indonesia/5/2005) delF rpk22 676 no_lkr_dn5B.SA	DQICIGYHANNSTEQVDTIMEK	NGlycan/1241.4545	HexNAc(3)Hex(3)Fuc(1)	N	11	14.09	4	3806.62	3806.6	4.46	99700000	0.771797
H5ss (A/Indonesia/5/2005) delF rpk22 676 no_lkr_dn5B.SA	DQICIGYHANNSTEQVDTIMEK	NGlycan/1444.5339	HexNAc(4)Hex(3)Fuc(1)	N	11	14.05	3,4	4009.7	4009.68	3.59	552000000	4.27314
H5ss (A/Indonesia/5/2005) delF rpk22 676 no_lkr_dn5B.SA	DQICIGYHANNSTEQVDTIMEK	NGlycan/1606.5867	HexNAc(4)Hex(4)Fuc(1)	N	11	14.01	4	4171.75	4171.73	3.04	100000000	0.77412
H5ss (A/Indonesia/5/2005) delF rpk22 676 no_lkr_dn5B.SA	DQICIGYHANNSTEQVDTIMEK	NGlycan/1647.6132	HexNAc(5)Hex(3)Fuc(1)	N	11	14.02	3,4	4212.77	4212.76	1.9	932000000	7.21479
H5ss (A/Indonesia/5/2005) delF rpk22 676 no_lkr_dn5B.SA	DQICIGYHANNSTEQVDTIMEK	NGlycan/1809.6661	HexNAc(5)Hex(4)Fuc(1)	N	11	14.01	3,4	4374.83	4374.81	2.78	312000000	2.41525
H5ss (A/Indonesia/5/2005) delF rpk22 676 no_lkr_dn5B.SA	DQICIGYHANNSTEQVDTIMEK	NGlycan/1850.6926	HexNAc(6)Hex(3)Fuc(1)	N	11	14.01	3,4	4415.85	4415.84	2.06	595000000	4.60601
H5ss (A/Indonesia/5/2005) delF rpk22 676 no_lkr_dn5B.SA	DQICIGYHANNSTEQVDTIMEK	NGlycan/1897.6821	HexNAc(4)Hex(4)Fuc(1)NeuAc(1)	N	11	14.28	3,4	4462.83	4462.83	0.894	215000000	1.66436
H5ss (A/Indonesia/5/2005) delF rpk22 676 no_lkr_dn5B.SA	DQICIGYHANNSTEQVDTIMEK	NGlycan/1971.7189	HexNAc(5)Hex(5)Fuc(1)	N	11	13.96	3,4	4536.87	4536.87	1.75	120000000	0.928944
H5ss (A/Indonesia/5/2005) delF rpk22 676 no_lkr_dn5B.SA	DQICIGYHANNSTEQVDTIMEK	NGlycan/2012.7454	HexNAc(6)Hex(4)Fuc(1)	N	11	14	3,4	4577.9	4577.89	1.97	274000000	2.12109
H5ss (A/Indonesia/5/2005) delF rpk22 676 no_lkr_dn5B.SA	DQICIGYHANNSTEQVDTIMEK	NGlycan/2059.7349	HexNAc(4)Hex(5)Fuc(1)NeuAc(1)	N	11	14.24	3,4	4624.89	4624.88	1.52	211000000	1.63339
H5ss (A/Indonesia/5/2005) delF rpk22 676 no_lkr_dn5B.SA	DQICIGYHANNSTEQVDTIMEK	NGlycan/2100.7615	HexNAc(5)Hex(4)Fuc(1)NeuAc(1)	N	11	14.26	3,4	4665.92	4665.91	2.1	305000000	2.36106
H5ss (A/Indonesia/5/2005) delF rpk22 676 no_lkr_dn5B.SA	DQICIGYHANNSTEQVDTIMEK	NGlycan/2133.7717	HexNAc(5)Hex(6)Fuc(1)	N	11	13.89	4	4698.93	4698.92	1.67	66100000	0.511693
H5ss (A/Indonesia/5/2005) delF rpk22 676 no_lkr_dn5B.SA	DQICIGYHANNSTEQVDTIMEK	NGlycan/2174.7983	HexNAc(6)Hex(5)Fuc(1)	N	10	13.91	3	4739.95	4739.95	0.45	44300000	0.342935
H5ss (A/Indonesia/5/2005) delF rpk22 676 no_lkr_dn5B.SA	DQICIGYHANNSTEQVDTIMEK	NGlycan/2174.7983	HexNAc(6)Hex(5)Fuc(1)	N	11	13.91	4	4739.95	4739.95	1.82	122000000	0.944426
H5ss (A/Indonesia/5/2005) delF rpk22 676 no_lkr_dn5B.SA	DQICIGYHANNSTEQVDTIMEK	NGlycan/2262.8143	HexNAc(5)Hex(5)Fuc(1)NeuAc(1)	N	11	14.22	4	4827.97	4827.96	1.5	138000000	1.06829
H5ss (A/Indonesia/5/2005) delF rpk22 676 no_lkr_dn5B.SA	DQICIGYHANNSTEQVDTIMEK	NGlycan/2336.8511	HexNAc(6)Hex(6)Fuc(1)	N	11	13.91	4	4902.01	4902	2.24	75100000	0.581364
H5ss (A/Indonesia/5/2005) delF rpk22 676 no_lkr_dn5B.SA	DQICIGYHANNSTEQVDTIMEK	NGlycan/2350.8304	HexNAc(4)Hex(5)Fuc(1)NeuAc(2)	N	11	14.51	4	4915.99	4915.98	2.58	46300000	0.358417
H5ss (A/Indonesia/5/2005) delF rpk22 676 no_lkr_dn5B.SA	DQICIGYHANNSTEQVDTIMEK	NGlycan/2424.8671	HexNAc(5)Hex(6)Fuc(1)NeuAc(1)	N	11	14.18	3,4	4990.02	4990.01	1.75	238000000	1.8424
H5ss (A/Indonesia/5/2005) delF rpk22 676 no_lkr_dn5B.SA	DQICIGYHANNSTEQVDTIMEK	NGlycan/2465.8937	HexNAc(6)Hex(5)Fuc(1)NeuAc(1)	N	11	14.24	4	5031.05	5031.04	1.26	178000000	1.37793
H5ss (A/Indonesia/5/2005) delF rpk22 676 no_lkr_dn5B.SA	DQICIGYHANNSTEQVDTIMEK	NGlycan/2498.9039	HexNAc(6)Hex(7)Fuc(1)	N	11	13.87	4	5064.06	5064.05	1.05	107000000	0.828308
H5ss (A/Indonesia/5/2005) delF rpk22 676 no_lkr_dn5B.SA	DQICIGYHANNSTEQVDTIMEK	NGlycan/2627.9465	HexNAc(6)Hex(6)Fuc(1)NeuAc(1)	N	11	14.18	4	5193.1	5193.09	1.2	146000000	1.13021
H5ss (A/Indonesia/5/2005) delF rpk22 676 no_lkr_dn5B.SA	DQICIGYHANNSTEQVDTIMEK	NGlycan/2715.9625	HexNAc(5)Hex(6)Fuc(1)NeuAc(2)	N	11	14.41	4	5281.12	5281.11	2.63	111000000	0.859273
H5ss (A/Indonesia/5/2005) delF rpk22 676 no_lkr_dn5B.SA	DQICIGYHANNSTEQVDTIMEK	NGlycan/2756.9891	HexNAc(6)Hex(5)Fuc(1)NeuAc(2)	N	11	14.43	4,5	5322.15	5322.14	3.01	98000000	0.758637
H5ss (A/Indonesia/5/2005) delF rpk22 676 no_lkr_dn5B.SA	DQICIGYHANNSTEQVDTIMEK	NGlycan/2789.9993	HexNAc(6)Hex(7)Fuc(1)NeuAc(1)	N	11	14.12	4,5	5355.15	5355.15	1.06	322000000	2.49267
H5ss (A/Indonesia/5/2005) delF rpk22 676 no_lkr_dn5B.SA	DQICIGYHANNSTEQVDTIMEK	NGlycan/2919.0419	HexNAc(6)Hex(6)Fuc(1)NeuAc(2)	N	11	14.35	4	5484.2	5484.19	1.46	88900000	0.688192
H5ss (A/Indonesia/5/2005) delF rpk22 676 no_lkr_dn5B.SA	DQICIGYHANNSTEQVDTIMEK	NGlycan/2935.0368	HexNAc(6)Hex(7)NeuAc(2)	N	11	14.13	4	5500.21	5500.18	4.7	53200000	0.411832
H5ss (A/Indonesia/5/2005) delF rpk22 676 no_lkr_dn5B.SA	DQICIGYHANNSTEQVDTIMEK	NGlycan/3081.0947	HexNAc(6)Hex(7)Fuc(1)NeuAc(2)	N	11	14.33	4,5	5646.25	5646.24	2.21	494000000	3.82415
H5ss (A/Indonesia/5/2005) delF rpk22 676 no_lkr_dn5B.SA	DQICIGYHANNSTEQVDTIMEK	NGlycan/3372.1902	HexNAc(6)Hex(7)Fuc(1)NeuAc(3)	N	11	14.55	4	5937.36	5937.34	3.63	153000000	1.1844
											12917900000	100

## Sheet: H5Site1_CHO
Protein name	Sequence (unformatted)	Mod. Names	Glycans	Glycans	Mod. AAs	Var. Pos. Protein	Retention time	Charge States	Obs.M	Calc.M	Error (ppm)	H5 Clone A peak area	H5 Clone B peak area	H5 Clone C peak area	H5 Clone A (%)	H5 Clone B (%)	H5 Clone C (%)
H5ss (A/Indonesia/5/2005) delF rpk22 676 no_lkr_dn5B.SA	DQICIGYHANNSTEQVDTIMEK	NGlycan/1216.4229	HexNAc(2)Hex(5)	Man5	N	11	11.43	3,4	3781.57	3781.57	1.152		644000000	196000000	0	0.108137	0.0467435
H5ss (A/Indonesia/5/2005) delF rpk22 676 no_lkr_dn5B.SA	DQICIGYHANNSTEQVDTIMEK	NGlycan/1241.4545	HexNAc(3)Hex(3)Fuc(1)	G0F-GN	N	11	11.44	3	3806.61	3806.6	1.109		107000000	35800000	0	0.0179669	0.00853784
H5ss (A/Indonesia/5/2005) delF rpk22 676 no_lkr_dn5B.SA	DQICIGYHANNSTEQVDTIMEK	NGlycan/1403.5073	HexNAc(3)Hex(4)Fuc(1)	G1F-GN	N	10	11.45	4	3968.66	3968.65	0.5612		117000000		0	0.019646	0
H5ss (A/Indonesia/5/2005) delF rpk22 676 no_lkr_dn5B.SA	DQICIGYHANNSTEQVDTIMEK	NGlycan/1403.5073	HexNAc(3)Hex(4)Fuc(1)	G1F-GN	N	11	11.43	3	3968.66	3968.65	1.595		160000000		0	0.0268664	0
H5ss (A/Indonesia/5/2005) delF rpk22 676 no_lkr_dn5B.SA	DQICIGYHANNSTEQVDTIMEK	NGlycan/1444.5339	HexNAc(4)Hex(3)Fuc(1)	G0F	N	11	11.43	3,4	4009.69	4009.68	1.07	115000000	140000000	188000000	0.0768665	0.0235081	0.0448356
H5ss (A/Indonesia/5/2005) delF rpk22 676 no_lkr_dn5B.SA	DQICIGYHANNSTEQVDTIMEK	NGlycan/1606.5867	HexNAc(4)Hex(4)Fuc(1)	G1F	N	11	11.39	3,4	4171.74	4171.73	1.253		352000000		0	0.059106	0
H5ss (A/Indonesia/5/2005) delF rpk22 676 no_lkr_dn5B.SA	DQICIGYHANNSTEQVDTIMEK	NGlycan/1647.6132	HexNAc(5)Hex(3)Fuc(1)	G0F+GN	N	11	11.41	3,4	4212.76	4212.76	0.2344	318000000		422000000	0.212553	0	0.100642
H5ss (A/Indonesia/5/2005) delF rpk22 676 no_lkr_dn5B.SA	DQICIGYHANNSTEQVDTIMEK	NGlycan/1768.6395	HexNAc(4)Hex(5)Fuc(1)	G2F	N	11	11.36	3,4	4333.79	4333.79	0.6781		1250000000	356000000	0	0.209894	0.0849014
H5ss (A/Indonesia/5/2005) delF rpk22 676 no_lkr_dn5B.SA	DQICIGYHANNSTEQVDTIMEK	NGlycan/1809.6661	HexNAc(5)Hex(4)Fuc(1)	G1FB/ G1F+GN	N	11	11.36	3,4	4374.82	4374.81	1.245			153000000	0	0	0.0364885
H5ss (A/Indonesia/5/2005) delF rpk22 676 no_lkr_dn5B.SA	DQICIGYHANNSTEQVDTIMEK	NGlycan/1850.6926	HexNAc(6)Hex(3)Fuc(1)	G0F+2GN	N	11	11.38	3,4	4415.84	4415.84	0.604	188000000		315000000	0.12566	0	0.0751234
H5ss (A/Indonesia/5/2005) delF rpk22 676 no_lkr_dn5B.SA	DQICIGYHANNSTEQVDTIMEK	NGlycan/1971.7189	HexNAc(5)Hex(5)Fuc(1)	G3F-G	N	11	11.34	4	4536.87	4536.87	1.32		105000000		0	0.0176311	0
H5ss (A/Indonesia/5/2005) delF rpk22 676 no_lkr_dn5B.SA	DQICIGYHANNSTEQVDTIMEK	NGlycan/2012.7454	HexNAc(6)Hex(4)Fuc(1)	G4F-3G	N	11	11.37	4	4577.9	4577.89	1.056	122000000			0.0815454	0	0
H5ss (A/Indonesia/5/2005) delF rpk22 676 no_lkr_dn5B.SA	DQICIGYHANNSTEQVDTIMEK	NGlycan/2059.7349	HexNAc(4)Hex(5)Fuc(1)NeuAc(1)	G2FS1	N	11	11.77	3,4	4624.89	4624.88	1.857		454000000	65300000	0	0.0762333	0.0155732
H5ss (A/Indonesia/5/2005) delF rpk22 676 no_lkr_dn5B.SA	DQICIGYHANNSTEQVDTIMEK	NGlycan/2133.7717	HexNAc(5)Hex(6)Fuc(1)	G3F	N	11	11.31	3,4	4698.92	4698.92	-0.3675		216000000	340000000	0	0.0362696	0.0810856
H5ss (A/Indonesia/5/2005) delF rpk22 676 no_lkr_dn5B.SA	DQICIGYHANNSTEQVDTIMEK	NGlycan/2174.7983	HexNAc(6)Hex(5)Fuc(1)	G4F-2G	N	11	11.33	4	4739.95	4739.95	1.516	68300000		113000000	0.045652	0	0.026949
H5ss (A/Indonesia/5/2005) delF rpk22 676 no_lkr_dn5B.SA	DQICIGYHANNSTEQVDTIMEK	NGlycan/2336.8511	HexNAc(6)Hex(6)Fuc(1)	G4F-G	N	11	11.3	4	4902	4902	0.7502			137000000	0	0	0.0326727
H5ss (A/Indonesia/5/2005) delF rpk22 676 no_lkr_dn5B.SA	DQICIGYHANNSTEQVDTIMEK	NGlycan/2424.8671	HexNAc(5)Hex(6)Fuc(1)NeuAc(1)	G3FS1	N	11	11.72	3,4	4990.02	4990.01	1.269	140000000	630000000	230000000	0.0935766	0.105786	0.054852
H5ss (A/Indonesia/5/2005) delF rpk22 676 no_lkr_dn5B.SA	DQICIGYHANNSTEQVDTIMEK	NGlycan/2498.9039	HexNAc(6)Hex(7)Fuc(1)	G4F	N	11	11.26	3,4,5	5064.06	5064.05	0.7465		654000000	793000000	0	0.109816	0.18912
H5ss (A/Indonesia/5/2005) delF rpk22 676 no_lkr_dn5B.SA	DQICIGYHANNSTEQVDTIMEK	NGlycan/2627.9465	HexNAc(6)Hex(6)Fuc(1)NeuAc(1)	G4FS1-G	N	11	11.71	4	5193.1	5193.09	1.485		52300000		0	0.00878195	0
H5ss (A/Indonesia/5/2005) delF rpk22 676 no_lkr_dn5B.SA	DQICIGYHANNSTEQVDTIMEK	NGlycan/2715.9625	HexNAc(5)Hex(6)Fuc(1)NeuAc(2)	G3FS2	N	11	12.13	4	5281.12	5281.11	2.352	84800000	117000000		0.0566807	0.019646	0
H5ss (A/Indonesia/5/2005) delF rpk22 676 no_lkr_dn5B.SA	DQICIGYHANNSTEQVDTIMEK	NGlycan/2789.9993	HexNAc(6)Hex(7)Fuc(1)NeuAc(1)	G4FS1	N	11	11.68	3,4,5	5355.16	5355.15	2.066		890000000	644000000	0	0.149444	0.153586
H5ss (A/Indonesia/5/2005) delF rpk22 676 no_lkr_dn5B.SA	DQICIGYHANNSTEQVDTIMEK	NGlycan/3081.0947	HexNAc(6)Hex(7)Fuc(1)NeuAc(2)	G4FS2	N	11	12.03	4	5646.26	5646.24	2.698	265000000		205000000	0.177127	0	0.0488898
H5ss (A/Indonesia/5/2005) delF rpk22 676 no_lkr_dn5B.SA	DQICIGYHANNSTEQVDTIMEK	NGlycan/3372.1902	HexNAc(6)Hex(7)Fuc(1)NeuAc(3)	G4FS3	N	11	12.4	4,5	5937.35	5937.34	2.898	195000000	67100000		0.130339	0.0112671	0

## Sheet: H5Site2_HEK
Protein name	Sequence (unformatted)	Mod. Names	Glycans	Mod. AAs	Var. Pos. Protein	Retention time	Charge States	Obs.M	Calc.M	Error (ppm)	H5_HEK293 peak area	H5_HEK293 (%)
H5ss (A/Indonesia/5/2005) delF rpk22 676 no_lkr_dn5B.SA	NVTVTHAQDIGSGLVLATGLR	NGlycan/203.0794	HexNAc(1)	N	23	16.89	3,4	2324.24	2324.23	2.68	314000000	1.62418
H5ss (A/Indonesia/5/2005) delF rpk22 676 no_lkr_dn5B.SA	NVTVTHAQDIGSGLVLATGLR	NGlycan/892.3172	HexNAc(2)Hex(3)	N	23	16.42	4	3013.48	3013.47	2.36	56000000	0.289663
H5ss (A/Indonesia/5/2005) delF rpk22 676 no_lkr_dn5B.SA	NVTVTHAQDIGSGLVLATGLR	NGlycan/1038.3751	HexNAc(2)Hex(3)Fuc(1)	N	23	16.43	3	3159.54	3159.53	2.57	36800000	0.19035
H5ss (A/Indonesia/5/2005) delF rpk22 676 no_lkr_dn5B.SA	NVTVTHAQDIGSGLVLATGLR	NGlycan/1054.3700	HexNAc(2)Hex(4)	N	23	16.43	3,4	3175.53	3175.52	2.06	259000000	1.33969
H5ss (A/Indonesia/5/2005) delF rpk22 676 no_lkr_dn5B.SA	NVTVTHAQDIGSGLVLATGLR	NGlycan/1095.3966	HexNAc(3)Hex(3)	N	23	16.47	3,4	3216.56	3216.55	1.93	122000000	0.631052
H5ss (A/Indonesia/5/2005) delF rpk22 676 no_lkr_dn5B.SA	NVTVTHAQDIGSGLVLATGLR	NGlycan/1216.4229	HexNAc(2)Hex(5)	N	23	16.39	2,3,4	3337.59	3337.58	2.97	5040000000	26.0697
H5ss (A/Indonesia/5/2005) delF rpk22 676 no_lkr_dn5B.SA	NVTVTHAQDIGSGLVLATGLR	NGlycan/1241.4545	HexNAc(3)Hex(3)Fuc(1)	N	23	16.43	3,4	3362.62	3362.61	2.94	252000000	1.30348
H5ss (A/Indonesia/5/2005) delF rpk22 676 no_lkr_dn5B.SA	NVTVTHAQDIGSGLVLATGLR	NGlycan/1444.5339	HexNAc(4)Hex(3)Fuc(1)	N	23	16.39	3,4	3565.69	3565.69	1.56	644000000	3.33113
H5ss (A/Indonesia/5/2005) delF rpk22 676 no_lkr_dn5B.SA	NVTVTHAQDIGSGLVLATGLR	NGlycan/1606.5867	HexNAc(4)Hex(4)Fuc(1)	N	23	16.33	3,4	3727.75	3727.74	3.23	394000000	2.03799
H5ss (A/Indonesia/5/2005) delF rpk22 676 no_lkr_dn5B.SA	NVTVTHAQDIGSGLVLATGLR	NGlycan/1647.6132	HexNAc(5)Hex(3)Fuc(1)	N	23	16.38	3,4	3768.78	3768.77	3.02	1120000000	5.79326
H5ss (A/Indonesia/5/2005) delF rpk22 676 no_lkr_dn5B.SA	NVTVTHAQDIGSGLVLATGLR	NGlycan/1768.6395	HexNAc(4)Hex(5)Fuc(1)	N	23	16.3	4	3889.81	3889.79	4.04	131000000	0.677605
H5ss (A/Indonesia/5/2005) delF rpk22 676 no_lkr_dn5B.SA	NVTVTHAQDIGSGLVLATGLR	NGlycan/1809.6661	HexNAc(5)Hex(4)Fuc(1)	N	23	16.32	3,4	3930.83	3930.82	3.54	741000000	3.83286
H5ss (A/Indonesia/5/2005) delF rpk22 676 no_lkr_dn5B.SA	NVTVTHAQDIGSGLVLATGLR	NGlycan/1850.6926	HexNAc(6)Hex(3)Fuc(1)	N	23	16.31	3,4	3971.86	3971.85	4	674000000	3.4863
H5ss (A/Indonesia/5/2005) delF rpk22 676 no_lkr_dn5B.SA	NVTVTHAQDIGSGLVLATGLR	NGlycan/1897.6821	HexNAc(4)Hex(4)Fuc(1)NeuAc(1)	N	23	16.71	3,4	4018.85	4018.84	3.21	324000000	1.67591
H5ss (A/Indonesia/5/2005) delF rpk22 676 no_lkr_dn5B.SA	NVTVTHAQDIGSGLVLATGLR	NGlycan/1971.7189	HexNAc(5)Hex(5)Fuc(1)	N	23	16.29	4	4092.89	4092.87	4.01	178000000	0.920715
H5ss (A/Indonesia/5/2005) delF rpk22 676 no_lkr_dn5B.SA	NVTVTHAQDIGSGLVLATGLR	NGlycan/2012.7454	HexNAc(6)Hex(4)Fuc(1)	N	23	16.26	4	4133.92	4133.9	4.4	389000000	2.01212
H5ss (A/Indonesia/5/2005) delF rpk22 676 no_lkr_dn5B.SA	NVTVTHAQDIGSGLVLATGLR	NGlycan/2053.7720	HexNAc(7)Hex(3)Fuc(1)	N	23	16.3	4	4174.94	4174.93	4.2	49300000	0.255007
H5ss (A/Indonesia/5/2005) delF rpk22 676 no_lkr_dn5B.SA	NVTVTHAQDIGSGLVLATGLR	NGlycan/2059.7349	HexNAc(4)Hex(5)Fuc(1)NeuAc(1)	N	23	16.62	3,4	4180.9	4180.89	3.52	478000000	2.47248
H5ss (A/Indonesia/5/2005) delF rpk22 676 no_lkr_dn5B.SA	NVTVTHAQDIGSGLVLATGLR	NGlycan/2100.7615	HexNAc(5)Hex(4)Fuc(1)NeuAc(1)	N	23	16.69	3,4	4221.93	4221.92	3.28	733000000	3.79148
H5ss (A/Indonesia/5/2005) delF rpk22 676 no_lkr_dn5B.SA	NVTVTHAQDIGSGLVLATGLR	NGlycan/2174.7983	HexNAc(6)Hex(5)Fuc(1)	N	23	16.22	4	4295.96	4295.95	1.94	188000000	0.972441
H5ss (A/Indonesia/5/2005) delF rpk22 676 no_lkr_dn5B.SA	NVTVTHAQDIGSGLVLATGLR	NGlycan/2262.8143	HexNAc(5)Hex(5)Fuc(1)NeuAc(1)	N	23	16.62	3,4	4383.98	4383.97	3.44	548000000	2.83456
H5ss (A/Indonesia/5/2005) delF rpk22 676 no_lkr_dn5B.SA	NVTVTHAQDIGSGLVLATGLR	NGlycan/2350.8304	HexNAc(4)Hex(5)Fuc(1)NeuAc(2)	N	23	16.94	3,4,5	4472	4471.98	3.88	598000000	3.09319
H5ss (A/Indonesia/5/2005) delF rpk22 676 no_lkr_dn5B.SA	NVTVTHAQDIGSGLVLATGLR	NGlycan/2424.8671	HexNAc(5)Hex(6)Fuc(1)NeuAc(1)	N	23	16.59	4	4546.03	4546.02	2.8	270000000	1.39659
H5ss (A/Indonesia/5/2005) delF rpk22 676 no_lkr_dn5B.SA	NVTVTHAQDIGSGLVLATGLR	NGlycan/2465.8937	HexNAc(6)Hex(5)Fuc(1)NeuAc(1)	N	23	16.59	3,4	4587.07	4587.05	4.27	539000000	2.78801
H5ss (A/Indonesia/5/2005) delF rpk22 676 no_lkr_dn5B.SA	NVTVTHAQDIGSGLVLATGLR	NGlycan/2498.9039	HexNAc(6)Hex(7)Fuc(1)	N	23	16.15	4	4620.06	4620.06	1.24	50700000	0.262249
H5ss (A/Indonesia/5/2005) delF rpk22 676 no_lkr_dn5B.SA	NVTVTHAQDIGSGLVLATGLR	NGlycan/2553.9097	HexNAc(5)Hex(5)Fuc(1)NeuAc(2)	N	23	16.91	3,4,5	4675.08	4675.06	3.65	533000000	2.75697
H5ss (A/Indonesia/5/2005) delF rpk22 676 no_lkr_dn5B.SA	NVTVTHAQDIGSGLVLATGLR	NGlycan/2627.9465	HexNAc(6)Hex(6)Fuc(1)NeuAc(1)	N	23	16.51	3,4	4749.12	4749.1	3.64	277000000	1.4328
H5ss (A/Indonesia/5/2005) delF rpk22 676 no_lkr_dn5B.SA	NVTVTHAQDIGSGLVLATGLR	NGlycan/2715.9625	HexNAc(5)Hex(6)Fuc(1)NeuAc(2)	N	23	16.86	4,5	4837.13	4837.12	3.35	537000000	2.77766
H5ss (A/Indonesia/5/2005) delF rpk22 676 no_lkr_dn5B.SA	NVTVTHAQDIGSGLVLATGLR	NGlycan/2756.9891	HexNAc(6)Hex(5)Fuc(1)NeuAc(2)	N	23	16.88	3,4,5	4878.16	4878.14	3.95	530000000	2.74145
H5ss (A/Indonesia/5/2005) delF rpk22 676 no_lkr_dn5B.SA	NVTVTHAQDIGSGLVLATGLR	NGlycan/2789.9993	HexNAc(6)Hex(7)Fuc(1)NeuAc(1)	N	23	16.49	4	4911.17	4911.15	3.51	169000000	0.874162
H5ss (A/Indonesia/5/2005) delF rpk22 676 no_lkr_dn5B.SA	NVTVTHAQDIGSGLVLATGLR	NGlycan/2919.0419	HexNAc(6)Hex(6)Fuc(1)NeuAc(2)	N	23	16.81	3,4,5	5040.21	5040.2	3.09	459000000	2.3742
H5ss (A/Indonesia/5/2005) delF rpk22 676 no_lkr_dn5B.SA	NVTVTHAQDIGSGLVLATGLR	NGlycan/3007.0580	HexNAc(5)Hex(6)Fuc(1)NeuAc(3)	N	23	17.09	3,4,5	5128.23	5128.21	3.73	653000000	3.37768
H5ss (A/Indonesia/5/2005) delF rpk22 676 no_lkr_dn5B.SA	NVTVTHAQDIGSGLVLATGLR	NGlycan/3081.0947	HexNAc(6)Hex(7)Fuc(1)NeuAc(2)	N	23	16.78	4,5	5202.26	5202.25	2.81	397000000	2.0535
H5ss (A/Indonesia/5/2005) delF rpk22 676 no_lkr_dn5B.SA	NVTVTHAQDIGSGLVLATGLR	NGlycan/3210.1373	HexNAc(6)Hex(6)Fuc(1)NeuAc(3)	N	23	17.04	5	5331.31	5331.29	3.24	126000000	0.651742
H5ss (A/Indonesia/5/2005) delF rpk22 676 no_lkr_dn5B.SA	NVTVTHAQDIGSGLVLATGLR	NGlycan/3372.1902	HexNAc(6)Hex(7)Fuc(1)NeuAc(3)	N	23	16.98	4,5	5493.37	5493.34	4.18	612000000	3.1656
H5ss (A/Indonesia/5/2005) delF rpk22 676 no_lkr_dn5B.SA	NVTVTHAQDIGSGLVLATGLR	NGlycan/3663.2856	HexNAc(6)Hex(7)Fuc(1)NeuAc(4)	N	23	17.15	4,5,6	5784.46	5784.44	3.73	911000000	4.7122
											19332800000	100

## Sheet: H5Site2_CHO
Protein name	Sequence (unformatted)	Mod. Names	Glycans		Mod. AAs	Var. Pos. Protein	Retention time	Charge States	Obs.M	Calc.M	Error (ppm)	H5 Clone A peak area	H5 Clone B peak area	H5 Clone C peak area	H5 Clone A (%)	H5 Clone B (%)	H5 Clone C (%)
H5ss (A/Indonesia/5/2005) delF rpk22 676 no_lkr_dn5B.SA	NVTVTHAQDIGSGLVLATGLR	NGlycan/349.1373	HexNAc(1)Fuc(1)	GN+F	N	23	13.5	3	2470.29	2470.29	0.9599	41200000	48300000		0.0197934	0.00423848	0
H5ss (A/Indonesia/5/2005) delF rpk22 676 no_lkr_dn5B.SA	NVTVTHAQDIGSGLVLATGLR	NGlycan/1216.4229	HexNAc(2)Hex(5)	Man5	N	23	13.19	3,4	3337.58	3337.58	1.432	88200000	410000000	114000000	0.0423733	0.0359788	0.0157812
H5ss (A/Indonesia/5/2005) delF rpk22 676 no_lkr_dn5B.SA	NVTVTHAQDIGSGLVLATGLR	NGlycan/1241.4545	HexNAc(3)Hex(3)Fuc(1)	G0F-GN	N	23	13.21	3,4	3362.61	3362.61	1.143		106000000		0	0.00930184	0
H5ss (A/Indonesia/5/2005) delF rpk22 676 no_lkr_dn5B.SA	NVTVTHAQDIGSGLVLATGLR	NGlycan/1403.5073	HexNAc(3)Hex(4)Fuc(1)	G1F-GN	N	23	13.12	3,4	3524.67	3524.66	1.505		225000000		0	0.0197445	0
H5ss (A/Indonesia/5/2005) delF rpk22 676 no_lkr_dn5B.SA	NVTVTHAQDIGSGLVLATGLR	NGlycan/1444.5339	HexNAc(4)Hex(3)Fuc(1)	G0F	N	23	13.17	3,4	3565.69	3565.69	1.625	75100000	46200000	135000000	0.0360798	0.0040542	0.0186882
H5ss (A/Indonesia/5/2005) delF rpk22 676 no_lkr_dn5B.SA	NVTVTHAQDIGSGLVLATGLR	NGlycan/1606.5867	HexNAc(4)Hex(4)Fuc(1)	G1F	N	23	13.13	4	3727.75	3727.74	1.553	65100000		72100000	0.0312755	0	0.0099809
H5ss (A/Indonesia/5/2005) delF rpk22 676 no_lkr_dn5B.SA	NVTVTHAQDIGSGLVLATGLR	NGlycan/1622.5816	HexNAc(4)Hex(5)	G2	N	23	13.11	4	3743.74	3743.74	0.5574		133000000		0	0.0116712	0
H5ss (A/Indonesia/5/2005) delF rpk22 676 no_lkr_dn5B.SA	NVTVTHAQDIGSGLVLATGLR	NGlycan/1647.6132	HexNAc(5)Hex(3)Fuc(1)	G0F+GN	N	23	13.13	3,4	3768.77	3768.77	1.628	95400000	99600000	471000000	0.0458323	0.00874022	0.0652011
H5ss (A/Indonesia/5/2005) delF rpk22 676 no_lkr_dn5B.SA	NVTVTHAQDIGSGLVLATGLR	NGlycan/1768.6395	HexNAc(4)Hex(5)Fuc(1)	G2F	N	23	13.06	3,4	3889.8	3889.79	1.879		1260000000	329000000	0	0.110569	0.0455439
H5ss (A/Indonesia/5/2005) delF rpk22 676 no_lkr_dn5B.SA	NVTVTHAQDIGSGLVLATGLR	NGlycan/1809.6661	HexNAc(5)Hex(4)Fuc(1)	G1FB/ G1F+GN	N	23	13.08	3,4	3930.83	3930.82	1.347	255000000	127000000	245000000	0.122508	0.0111447	0.0339157
H5ss (A/Indonesia/5/2005) delF rpk22 676 no_lkr_dn5B.SA	NVTVTHAQDIGSGLVLATGLR	NGlycan/1850.6926	HexNAc(6)Hex(3)Fuc(1)	G0F+2GN	N	23	13.12	3,4	3971.85	3971.85	1.264	281000000		89500000	0.134999	0	0.0123896
H5ss (A/Indonesia/5/2005) delF rpk22 676 no_lkr_dn5B.SA	NVTVTHAQDIGSGLVLATGLR	NGlycan/1971.7189	HexNAc(5)Hex(5)Fuc(1)	G3F-G	N	23	13.06	3,4	4092.88	4092.87	2.029	127000000	440000000	269000000	0.0610137	0.0386114	0.037238
H5ss (A/Indonesia/5/2005) delF rpk22 676 no_lkr_dn5B.SA	NVTVTHAQDIGSGLVLATGLR	NGlycan/1987.7138	HexNAc(5)Hex(6)	G3	N	23	13.05	4	4108.87	4108.87	1.312		214000000		0	0.0187792	0
H5ss (A/Indonesia/5/2005) delF rpk22 676 no_lkr_dn5B.SA	NVTVTHAQDIGSGLVLATGLR	NGlycan/2012.7454	HexNAc(6)Hex(4)Fuc(1)	G4F-3G	N	23	13.05	3,4	4133.91	4133.9	2.132	200000000		435000000	0.0960846	0	0.0602176
H5ss (A/Indonesia/5/2005) delF rpk22 676 no_lkr_dn5B.SA	NVTVTHAQDIGSGLVLATGLR	NGlycan/2059.7349	HexNAc(4)Hex(5)Fuc(1)NeuAc(1)	G2FS1	N	23	13.6	3,4	4180.9	4180.89	2.634	66500000	291000000	55400000	0.0319481	0.0255362	0.00766909
H5ss (A/Indonesia/5/2005) delF rpk22 676 no_lkr_dn5B.SA	NVTVTHAQDIGSGLVLATGLR	NGlycan/2133.7717	HexNAc(5)Hex(6)Fuc(1)	G3F	N	23	13.02	3,4	4254.93	4254.93	1.773	190000000	2650000000	1340000000	0.0912803	0.232546	0.185498
H5ss (A/Indonesia/5/2005) delF rpk22 676 no_lkr_dn5B.SA	NVTVTHAQDIGSGLVLATGLR	NGlycan/2174.7983	HexNAc(6)Hex(5)Fuc(1)	G4F-2G	N	23	13.04	4	4295.96	4295.95	2.622			322000000	0	0	0.0445749
H5ss (A/Indonesia/5/2005) delF rpk22 676 no_lkr_dn5B.SA	NVTVTHAQDIGSGLVLATGLR	NGlycan/2262.8143	HexNAc(5)Hex(5)Fuc(1)NeuAc(1)	G3FS1-G	N	23	13.57	4	4383.98	4383.97	2.466		87500000	57900000	0	0.0076784	0.00801517
H5ss (A/Indonesia/5/2005) delF rpk22 676 no_lkr_dn5B.SA	NVTVTHAQDIGSGLVLATGLR	NGlycan/2424.8671	HexNAc(5)Hex(6)Fuc(1)NeuAc(1)	G3FS1	N	23	13.53	3,4,5	4546.03	4546.02	2.166	379000000	1590000000	777000000	0.18208	0.139528	0.107561
H5ss (A/Indonesia/5/2005) delF rpk22 676 no_lkr_dn5B.SA	NVTVTHAQDIGSGLVLATGLR	NGlycan/2465.8937	HexNAc(6)Hex(5)Fuc(1)NeuAc(1)	G4FS1-2G	N	23	13.57	4	4587.04	4587.05	-1.953			174000000	0	0	0.024087
H5ss (A/Indonesia/5/2005) delF rpk22 676 no_lkr_dn5B.SA	NVTVTHAQDIGSGLVLATGLR	NGlycan/2498.9039	HexNAc(6)Hex(7)Fuc(1)	G4F	N	23	12.95	4	4620.07	4620.06	1.765		1510000000	1100000000	0	0.132507	0.152274
H5ss (A/Indonesia/5/2005) delF rpk22 676 no_lkr_dn5B.SA	NVTVTHAQDIGSGLVLATGLR	NGlycan/2627.9465	HexNAc(6)Hex(6)Fuc(1)NeuAc(1)	G4FS1-G	N	23	13.49	4	4749.11	4749.1	1.796			138000000	0	0	0.0191035
H5ss (A/Indonesia/5/2005) delF rpk22 676 no_lkr_dn5B.SA	NVTVTHAQDIGSGLVLATGLR	NGlycan/2715.9625	HexNAc(5)Hex(6)Fuc(1)NeuAc(2)	G3FS2	N	23	14.04	4,5	4837.13	4837.12	2.759	218000000	258000000	99900000	0.104732	0.0226403	0.0138293
H5ss (A/Indonesia/5/2005) delF rpk22 676 no_lkr_dn5B.SA	NVTVTHAQDIGSGLVLATGLR	NGlycan/2789.9993	HexNAc(6)Hex(7)Fuc(1)NeuAc(1)	G4FS1	N	23	13.47	4,5	4911.16	4911.15	1.961		1900000000	1000000000	0	0.166731	0.138431
H5ss (A/Indonesia/5/2005) delF rpk22 676 no_lkr_dn5B.SA	NVTVTHAQDIGSGLVLATGLR	NGlycan/2864.0361	HexNAc(7)Hex(8)Fuc(1)	G5F	N	23	12.84	4	4985.19	4985.19	0.4544			151000000	0	0	0.0196927
H5ss (A/Indonesia/5/2005) delF rpk22 676 no_lkr_dn5B.SA	NVTVTHAQDIGSGLVLATGLR	NGlycan/3081.0947	HexNAc(6)Hex(7)Fuc(1)NeuAc(2)	G4FS2	N	23	13.96	4,5	5202.27	5202.25	3.148	601000000	669000000	293000000	0.199171	0.0551125	0.0382117
H5ss (A/Indonesia/5/2005) delF rpk22 676 no_lkr_dn5B.SA	NVTVTHAQDIGSGLVLATGLR	NGlycan/3372.1902	HexNAc(6)Hex(7)Fuc(1)NeuAc(3)	G4FS3	N	23	14.42	4,5	5493.36	5493.34	2.974	335000000	74200000		0.111019	0.00611263	0

[truncated: 14 more sheets: H5Site3_HEK, H5Site3_CHO, H7Site1_HEK, H7Site1_CHO, H7Site2_HEK, H7Site2_CHO, H7Site3_HEK, H7Site3_CHO, H10Site1_HEK, H10Site1_CHO, H10Site2_HEK, H10Site2_CHO, H10Site3_HEK, H10Site3_CHO]
