# Supplementary material for: Multi-attribute monitoring (MAM) methodology for glycosylated subunit vaccines
Source: Sci Rep. 2025 Nov 21;15:41198. doi: 10.1038/s41598-025-24922-8 (PMC12638818; doi:10.1038/s41598-025-24922-8)
Supplement: Supplementary file 3 — Supplementary Material 3 [file 41598_2025_24922_MOESM3_ESM.xlsx]

## Sheet: HA2_PurificationSteps_HCPs
Protein name	Protein Entry Name	F1	F2	F3	F4	F5	F6
H2ss (A/Singapore/1/1957) rpk22 676 no_lkr_dn5B.SA	SteMos H2ss	91.31	98.22	98.54	99.3	99.28	98.75
Peroxiredoxin-1	PRDX1	0.46	0.01	0.01			0
Pigment epithelium-derived factor isoform X2	A0A8C2LP82	0.35	0.06	0.06	0.03	0.03	0.03
Endoplasmic reticulum chaperone BiP	BIP	0.31	0.21	0.18	0.01	0.01	0.01
C-C motif chemokine	G3GTT2	0.27
Phospholipid transfer protein	G3H8V4	0.23	0.01	0.01
L-lactate dehydrogenase	A0A3L7HVN5	0.23
14-3-3 protein epsilon	A0A8C2LRM9	0.22	0.2	0.16	0.15	0.16	0.64
Clusterin	G3HNJ3	0.21	0.12	0.11	0.01	0.01	0.01
Thioredoxin	A0A8C2LND3	0.16
Galectin-3-binding protein	G3H3E4	0.14	0.08	0.06	0.03
Natriuretic peptides A	A0A061IFM6	0.14
phosphopyruvate hydratase	A0A9J7GNK5	0.14
Heat shock cognate 71 kDa protein	HSP7C	0.12
Phosphoglycerate mutase	A0A8C2QCM0	0.12
Annexin	A0A8C2QG32	0.11
HtrA serine peptidase 1	A0A8C2MY60	0.1	0.02	0.02	0.01	0.01	0
Galectin	A0A8C2MX39	0.1	0.02	0.02
Nidogen-1	A0A8C2LYQ4	0.1	0.02	0.02			0
Inter-alpha-trypsin inhibitor heavy chain 5	A0A8C2LCJ3	0.1	0
Dystroglycan 1	G3H8F4	0.1
Peptidyl-prolyl cis-trans isomerase	G3H533	0.1
Nucleoside diphosphate kinase	G3HBD4	0.1
Glutathione S-transferase	A0A8C2M6S0	0.09
Legumain	G3I1H5	0.09
Annexin	G3I5L3	0.09
Protein disulfide-isomerase A6	A0A8C2MCQ6	0.08	0.06	0.05	0	0	0
Vimentin	G3HHR3	0.08	0.06	0.04	0		0.01
Dickkopf-related protein 3 isoform X1	A0A9J7FQR4	0.08	0.03	0.02	0.01	0.01	0.01
Actin, cytoplasmic 1	G3GVD0	0.08	0.02	0.02			0
Brain-specific serine protease 4-like protein	A0A061I0W7	0.08
Aldehyde dehydrogenase 1A1	A0A9J7FNL7	0.08
Cathepsin L1	G3INC5	0.08
cathepsin X	Q9EPP7	0.08
Protein disulfide-isomerase	A0A3L7H9R3	0.07	0.07	0.05	0.05	0.04	0.04
Ferritin heavy chain	FRIH	0.07	0.03	0.03		0	0
Glutathione S-transferase	A0A8C2MT86	0.07	0	0
Cytochrome c, somatic	A0A3L7H6U4	0.07
Sulfhydryl oxidase	A0A8C2LNT2	0.07
Nucleoside diphosphate kinase	G3HBD3	0.07
Calreticulin	G3HCX8	0.07
Metalloproteinase inhibitor 1	G3IBH0	0.07
Nucleobindin-1	A0A061HXK3	0.06	0.04	0.03	0.03	0.03	0.02
Nucleobindin 2	A0A8C2LRY5	0.06	0.02	0.01	0.01	0.01	0.01
Moesin	A0A8C2N3G0	0.06
Beta-hexosaminidase	A0A9J7FI80	0.06
Laminin subunit alpha-5	G3HGW6	0.06
Thrombospondin 1	A0A8C2LCT4	0.05	0.01	0
Galectin-1	LEG1	0.05
Annexin	A0A061IML2	0.05
EF-hand-like domain containing protein	A0A061IR84	0.05
Acyl-CoA-binding protein	A0A3L7HKD0	0.05
Superoxide dismutase [Cu-Zn]	A0A8C2MAH9	0.05
Carboxypeptidase	A0A8C2MCT4	0.05
Follistatin like 1	A0A8C2MME4	0.05
Heparan sulfate proteoglycan 2	A0A8C2N3A8	0.05
Peptidyl-glycine alpha-amidating monooxygenase isoform X5	A0A9J7FD13	0.05
Transketolase	G3GUU5	0.05
Aspartylglucosaminidase	G3HGM6	0.05
Protein S100	G3HUU6	0.05
SH3 domain-binding glutamic acid-rich-like protein	G3I1P5	0.05
protein deglycase	G3IEU2	0.05
CD44 antigen	A0A8C2MU18	0.04	0.03	0.03	0.03	0.03	0.03
14-3-3 protein theta	A0A8C2N6A1	0.04	0.03	0.04	0.03	0.02	0.03
Laminin subunit beta 1	A0A8C2MAQ7	0.04	0.02	0.02	0.01	0.01	0.01
Endoplasmin	G3HQM6	0.04	0.02	0.02	0.01	0.01	0.01
Glyceraldehyde-3-phosphate dehydrogenase	G3P	0.04	0.01	0.01
Aldose reductase-related protein 2	ALD2	0.04	0.01	0.01
Eukaryotic translation elongation factor 2	A0A8C2MR09	0.04	0.01	0.01
Peroxiredoxin-2	PRDX2	0.04
Calmodulin 2	A0A061HUH1	0.04
Fructose-bisphosphate aldolase	A0A061IB69	0.04
Protein S100-A4	A0A061IQJ9	0.04
Prosaposin	A0A8C2M060	0.04
Carboxylic ester hydrolase	A0A8C2MA83	0.04
Transaldolase	A0A8C2QGZ2	0.04
Tropomyosin alpha-4 chain	A0A8C2QIX5	0.04
Glutathione S-transferase	A0A8C2QK40	0.04
Pyruvate kinase	A0A9J7K853	0.04
Phosphatidylethanolamine-binding protein 1	G3GU60	0.04
Malate dehydrogenase	G3HDQ2	0.04
Aldo-keto reductase family 1 member B1	G3HH30	0.04
Isocitrate dehydrogenase [NADP]	G3HU51	0.04
Cathepsin D	G3I4W7	0.04
Alpha-actinin-4	A0A9J7JZJ7	0.03	0.01	0.01
Heat shock protein HSP 90-beta	A0A8C2MUK8	0.03	0.01	0.01			0
Glucose-6-phosphate isomerase	G6PI	0.03
Beta-2-microglobulin	B2MG	0.03
Collagen alpha-1(III) chain-like isoform 2	A0A061IIR5	0.03
Prostaglandin reductase 1	A0A061IJG8	0.03
peptidylprolyl isomerase	A0A3L7HEZ0	0.03
Plasminogen activator inhibitor 1	A0A3L7HLU5	0.03
Peroxiredoxin-6	A0A8C2LBB3	0.03
Protein disulfide-isomerase	A0A8C2LPG3	0.03
Procollagen-lysine,2-oxoglutarate 5-dioxygenase 1	A0A8C2QN41	0.03
Calsyntenin-1 isoform X2	A0A9J7F8X4	0.03
Cathepsin B	G3H0L9	0.03
Alpha-L-fucosidase	G3HMV7	0.03
Adenylyl cyclase-associated protein	G3HN88	0.03
Histone H4	G3HPV6	0.03
Phospholipase B-like	G3I6T1	0.03
NPC intracellular cholesterol transporter 2	G3I936	0.03
CCN family member 2	G3IAP3	0.03
Cofilin-1	G3IDM2	0.03
Alpha-actinin-1	G3H1K9	0.02	0.04	0.03
14-3-3 protein beta/alpha	A0A8C2MRH7	0.02	0.03	0.02	0.01	0.03	0.03
Proteasome subunit beta	A0A3L7HBQ0	0.02	0.02	0.02
Proteasome subunit alpha type	A0A061I019	0.02	0.02	0.02
Proteasome subunit alpha type	A0A8C2MK46	0.02	0.02	0.02
Proteasome subunit beta	G3H9V0	0.02	0.02	0.02
14-3-3 protein zeta/delta	G3HKZ1	0.02	0.02	0.02	0.23	0.23	0.25
Proteasome subunit alpha type	A0A3L7HJ58	0.02	0.02	0.02
Hypoxia up-regulated protein 1	HYOU1	0.02	0.02	0.02	0.01	0.01	0.01
Proteasome subunit alpha type	A0A8C2MM65	0.02	0.02	0.02
Laminin subunit gamma 1	A0A8C2LYC0	0.02	0.01	0.01
Elongation factor 1-alpha 1	EF1A1	0.02	0.01	0.01		0.05	0.06
Lipoprotein lipase	A0A061IKA1	0.02	0.01	0.01
Phosphoglycerate kinase 1	PGK1	0.02	0	0
Nuclear migration protein nudC	A0A061IEW1	0.02	0
Vitamin K-dependent protein S	A0A061I1Q2	0.02
Beta-glucuronidase	A0A061I2K0	0.02
Glutathione S-transferase	A0A061I6A0	0.02
Procollagen C-endopeptidase enhancer	A0A061I523	0.02
Elongation factor 1-gamma	A0A061IC58	0.02
10 kDa heat shock protein, mitochondrial	A0A061ID29	0.02
Papilin, proteoglycan-like sulfated glycoprotein	A0A8C2LDV8	0.02
Thioredoxin reductase 1, cytoplasmic	A0A8C2M8P0	0.02
Collagen, type VI, alpha 1	A0A8C2MET3	0.02
Amyloid-beta A4 protein	A0A8C2MGG8	0.02
Vinculin	A0A8C2MQX8	0.02
Ribonuclease T2	A0A8C2N4F0	0.02
Lysosomal alpha-glucosidase	A0A8C2QK49	0.02
Chondroitin sulfate proteoglycan 4	A0A9J7JMH9	0.02
Rho GDP-dissociation inhibitor 1	G3GXB0	0.02
Peroxidasin	G3HBI1	0.02
Palmitoyl-protein thioesterase 1	G3HN89	0.02
Cytosolic non-specific dipeptidase	G3I692	0.02
Proteasome subunit alpha type	G3H0C2	0.01	0.03	0.02
Proteasome subunit beta	A0A8C2LRC0	0.01	0.02	0.02
Proteasome subunit alpha type	A0A061IPM3	0.01	0.02	0.01
Proteasome subunit beta	G3H303	0.01	0.02	0.01
Proteasome subunit alpha type	G3HSF3	0.01	0.01	0.01
protein disulfide-isomerase	A0A8C2MW96	0.01	0.01	0	0.01	0	0
14-3-3 protein gamma	A0A3L7HLS7	0.01	0.01	0	0	0.01	0
Collagenase 3	A0A061I340	0.01	0	0	0	0
alpha-1,2-Mannosidase	A0A8C2MGW1	0.01
Transitional endoplasmic reticulum ATPase	A0A8C2N386	0.01
Renin receptor	A0A8C2QEW4	0.01
Phosphoserine aminotransferase	A0A8C2QFJ2	0.01
Aspartate aminotransferase	G3GZZ0	0.01
Tubulin alpha-1B chain	A0A061HUU1	0	0.01	0.01	0		0
Calsyntenin-1 isoform X5	A0A9J7FD41		0.03	0.03
Laminin, alpha 5	A0A8C2M5F2		0.01	0.01
Proteasome subunit beta	G3HRD9		0.01	0.01
Proteasome subunit beta	G3I9D3		0.01	0.01
Pyruvate kinase	A0A9J7JQV6		0.01
Complement C1s	A0A8C2MI85		0.01	0
UDP-glucose glycoprotein glucosyltransferase 1	A0A8C2MMF0		0.01	0
Ferritin	A0A8C2MMR8		0.01	0	0.01
Proteasome subunit beta	A0A3L7ILB3		0.01	0

## Sheet: HA5_PurificationSteps_HCPs
Protein name	Protein Accession	F1	F2	F3	F4	F5
H5ss (A/Indonesia/5/2005) delF rpk22 676 no_lkr_dn5B.SA	H5ss	90.06	98.3	97.46	98.86	98.77
Vomeronasal type-2 receptor	A0A061I1S2	0.95	0.97	0.7	0.64	0.63
Cornifin-A-like protein	A0A061IKQ2	0.55
Clusterin	G3HNJ3	0.5	0.03	0.24	0.01	0.02
Pigment epithelium-derived factor isoform X2	A0A8C2LP82	0.42	0.02	0.03	0.02	0.02
Actin, cytoplasmic 1	G3GVD0	0.34	0.01	0.1		0.01
Peroxiredoxin-1	Q9JKY1	0.32
Endoplasmic reticulum chaperone BiP	G3I8R9	0.3	0.01	0.14	0.01	0.02
Neurotrimin	A0A8C2M6X0	0.29		0.04	0.16	0.21
phosphopyruvate hydratase	A0A9J7JD91	0.26
14-3-3 protein epsilon	A0A8C2LRM9	0.24	0.07	0.16	0.07	0.08
Glutathione S-transferase	A0A8C2M6S0	0.23
Carnitine O-palmitoyltransferase 1, brain isoform isoform X4	A0A9J7H0L7	0.21	0.45	0.39	0.1	0.08
L-lactate dehydrogenase	A0A3L7HVN5	0.19
Glyceraldehyde-3-phosphate dehydrogenase	P17244	0.17		0.02
Pyruvate kinase	A0A9J7K853	0.17
C-C motif chemokine	G3GTT2	0.17
Peptidyl-prolyl cis-trans isomerase	G3H533	0.16
Annexin	G3I5L3	0.16
Dystroglycan 1	G3H8F4	0.14
Heat shock cognate 71 kDa protein	P19378	0.13
Galectin	A0A8C2MX39	0.13		0.01
Thioredoxin	A0A8C2LND3	0.12
Glutathione S-transferase	A0A8C2MT86	0.12
HtrA serine peptidase 1	A0A8C2MY60	0.12	0.02	0.04	0.01	0.01
Ubiquitin-ribosomal protein eS31 fusion protein	A0A9J7EV49	0.12
Cytochrome c, somatic	A0A3L7H6U4	0.1
Inter-alpha-trypsin inhibitor heavy chain 5	A0A8C2LCJ3	0.1
Metalloproteinase inhibitor 1	G3IBH0	0.1
Elongation factor 1-alpha 1	P62629	0.09		0.02
Protein disulfide-isomerase	A0A3L7H9R3	0.09	0.04	0.08	0.04	0.04
Superoxide dismutase [Cu-Zn]	A0A8C2MAH9	0.09
Dickkopf-related protein 3 isoform X1	A0A9J7FQR4	0.09		0.02	0	0
Cofilin-1	G3IDM2	0.09
Ferritin heavy chain	P29389	0.08		0.01		0
Annexin	A0A061IML2	0.08
Follistatin like 1	A0A8C2MME4	0.08
Phosphatidylethanolamine-binding protein 1	G3GU60	0.08
Transketolase	G3GUU5	0.08
Aldo-keto reductase family 1 member B1	G3HH30	0.08
Fructose-bisphosphate aldolase	G3I4H6	0.08
Phosphoglycerate kinase 1	P50310	0.07
Prostaglandin reductase 1	A0A061IJG8	0.06
Nucleobindin 2	A0A8C2LRY5	0.06	0.01	0.01	0.01	0.01
Eukaryotic translation elongation factor 2	A0A8C2MR09	0.06
EGF-containing fibulin-like extracellular matrix protein 1 isoform X2	A0A9J7EZM5	0.06	0	0.02	0	0.01
Nucleoside diphosphate kinase	G3HBD3	0.06
Malate dehydrogenase	G3HDQ2	0.06
protein deglycase	G3IEU2	0.06
cathepsin X	Q9EPP7	0.06
Peptidyl-prolyl cis-trans isomerase A	P14851	0.05
peptidylprolyl isomerase	A0A3L7HEZ0	0.05
Sulfhydryl oxidase	A0A8C2LNT2	0.05
Prosaposin	A0A8C2M060	0.05
14-3-3 protein theta	A0A8C2N6A1	0.05	0.02	0.03		0.01
Phosphoglycerate mutase	A0A8C2QCM0	0.05
Annexin	A0A8C2QG32	0.05
Phospholipid transfer protein	G3H8V4	0.05
Aspartylglucosaminidase	G3HGM6	0.05
Protein S100	G3HUU6	0.05
SH3 domain-binding glutamic acid-rich-like protein	G3I1P5	0.05
Peroxiredoxin-2	Q8K3U7	0.04
Tubulin alpha-1B chain	A0A061HUU1	0.04
Nucleobindin-1	A0A061HXK3	0.04	0.01	0.02	0	0.01
Proteasome subunit alpha type	A0A3L7HJ58	0.04		0.03
Protein disulfide-isomerase	A0A8C2LPG3	0.04
Transaldolase	A0A8C2M3R7	0.04
Heat shock protein HSP 90-beta	A0A8C2MUK8	0.04		0.02
Rho GDP-dissociation inhibitor 1	G3GXB0	0.04
Alpha-actinin-1	G3H1K9	0.04		0.04
Radixin	G3HFP1	0.04
Laminin subunit alpha-5	G3HGW6	0.04
Isocitrate dehydrogenase [NADP]	G3HU51	0.04
Legumain	G3I1H5	0.04
Peroxiredoxin-6	A0A061HYZ1	0.03
Elongation factor 1-gamma	A0A061IC58	0.03	0	0.01	0
Lipoprotein lipase	A0A061IKA1	0.03		0.01
Proteasome subunit alpha type	A0A061IPM3	0.03		0.02
ADP-ribosylation factor	A0A8C2LD38	0.03
Nidogen-1	A0A8C2LYQ4	0.03
Thioredoxin reductase 1, cytoplasmic	A0A8C2M8P0	0.03
Protein O-glucosyltransferase 1	A0A8C2M524	0.03	0.02	0.03	0.04	0.03
Calsyntenin 1	A0A8C2MIG7	0.03		0.03
Proteasome subunit alpha type	A0A8C2MK46	0.03		0.02
Suprabasin	A0A9J7K1L0	0.03
Cathepsin B	G3H0L9	0.03
NPC intracellular cholesterol transporter 2	G3I936	0.03
Proteasome subunit beta	A0A3L7HBQ0	0.02		0.02
Laminin subunit beta 1	A0A8C2MAQ7	0.02	0.01	0.01	0	0.01
Proteasome subunit alpha type	A0A8C2MM65	0.02		0.02
Proteasome subunit alpha type	G3H0C2	0.02		0.02
Proteasome subunit beta	G3H9V0	0.02		0.02
Proteasome subunit alpha type	A0A061I019	0.01		0.02
Galectin-3-binding protein	G3H3E4	0.01		0.01
14-3-3 protein zeta/delta	G3HKZ1	0.01	0	0.01	0	0.01
Proteasome subunit alpha type	G3HSF3	0.01		0.02
Elongation factor 2	P09445			0.01
14-3-3 protein gamma	A0A3L7HLS7			0.01	0.01
Proteasome subunit beta	A0A8C2LRC0			0.02
14-3-3 protein beta/alpha	A0A8C2MRH7			0.01		0
Arylsulfatase A isoform X2	A0A9J7FA97		0.01	0.01	0.01	0.01
Pyruvate kinase	A0A9J7FZM3			0.01
Alpha-actinin-4	A0A9J7JZJ7			0.01
Endoplasmin	G3HQM6		0	0.01		0
Proteasome subunit beta	G3I9D3			0.01

## Sheet: HA7_PurificationSteps_HCPs
Protein name	Protein Accession	F1	F2	F3	F4	F5	F6
H7ss (A/Anhui/1/2013) no256 676 no_lkr_dn5B.SA	H7ss (A/Anhui/1/2013) no256 676 no_lkr_dn5B.SA	91.74	97.72	97.78	99.46	99.42	99.51
C-C motif chemokine	G3GTT2	0.56
Clusterin	G3HNJ3	0.37	0.3	0.32	0.02	0.03	0.02
Peroxiredoxin-1	Q9JKY1	0.36	0.02	0.02	0	0	0
Phospholipid transfer protein	G3H8V4	0.25	0.02	0.02		0
L-lactate dehydrogenase	A0A3L7HVN5	0.23
Natriuretic peptides A	A0A061IFM6	0.2	0.01	0		0	0
14-3-3 protein epsilon	A0A8C2LRM9	0.19	0.2	0.19	0.14	0.16	0.14
Pigment epithelium-derived factor isoform X2	A0A8C2LP82	0.18	0.03	0.03	0.01	0.01	0.01
Glutathione S-transferase	A0A8C2M7Z4	0.15
phosphopyruvate hydratase	A0A9J7JD91	0.15
Brain-specific serine protease 4-like protein	A0A061I0W7	0.14
Phosphoglycerate mutase	A0A8C2QCM0	0.13
Galectin-3-binding protein	G3H3E4	0.12	0.06	0.05	0.01
Actin, cytoplasmic 1	G3GVD0	0.12	0.06	0.06	0.01	0.01	0
Cathepsin D	G3I4W7	0.12
Thioredoxin	A0A8C2LND3	0.12
Endoplasmic reticulum chaperone BiP	G3I8R9	0.11	0.24	0.23	0.02	0.02	0.02
Inter-alpha-trypsin inhibitor heavy chain 5	A0A8C2LCJ3	0.11	0.01	0.01
Dystroglycan 1	G3H8F4	0.11
Peptidyl-prolyl cis-trans isomerase	G3H533	0.11	0	0
HtrA serine peptidase 1	A0A8C2MY60	0.09	0.04	0.05	0.02	0.02	0.01
Annexin	G3I5L3	0.09
cathepsin X	Q9EPP7	0.09
Nucleoside diphosphate kinase	G3HBD4	0.09
Laminin subunit beta 1	A0A8C2MAQ7	0.09	0.08	0.08	0.06	0.06	0.06
Protein S100-A4	A0A061IQJ9	0.09	0	0		0
Annexin	A0A8C2QG32	0.08
Aldehyde dehydrogenase 1A1	A0A9J7FNL7	0.08
Heat shock cognate 71 kDa protein	P19378	0.08		0
Dickkopf-related protein 3 isoform X1	A0A9J7FQR4	0.08	0.07	0.05	0.02	0.02	0.02
Thrombospondin 1	A0A8C2LCT4	0.08	0.01	0.01
Galectin	A0A8C2MX39	0.07	0.01	0.02
Legumain	G3I1H5	0.07
Glutathione S-transferase	A0A8C2MT86	0.07	0.06	0.06
Nidogen-1	A0A8C2LYQ4	0.07	0.03	0.03	0.01	0.01	0
Aldose reductase-related protein 2	O08782	0.07	0.02	0.02
Glyceraldehyde-3-phosphate dehydrogenase	P17244	0.07	0.03	0.03
Nucleoside diphosphate kinase	G3HBD3	0.07
Ferritin heavy chain	P29389	0.06	0.02	0.03	0.01	0.01	0.01
Pyruvate kinase	A0A8C2LMS2	0.06		0.02
Follistatin like 1	A0A8C2MME4	0.06
Cathepsin L1	G3INC5	0.06
Aspartylglucosaminidase	G3HGM6	0.06
Metalloproteinase inhibitor 1	G3IBH0	0.06
Moesin	A0A8C2N3G0	0.06
Fructose-bisphosphate aldolase	G3I4H6	0.05
Annexin	A0A061IML2	0.05
Sulfhydryl oxidase	A0A8C2LNT2	0.05
Carboxylic ester hydrolase	A0A9J7FJ68	0.05
Carboxypeptidase	A0A8C2MCT4	0.05
Transketolase	G3GUU5	0.05		0
Nucleobindin-1	A0A061HXK3	0.05	0.04	0.04	0.05	0.05	0.02
Vimentin	G3HHR3	0.05	0.03	0.03	0.01	0.01	0.01
Glutathione S-transferase	A0A8C2QK40	0.05
CD44 antigen	A0A8C2MU18	0.05	0.04	0.03	0.03	0.03	0.04
14-3-3 protein theta	A0A8C2N6A1	0.04	0.05	0.04	0.03	0.03	0.03
Protein disulfide-isomerase	A0A3L7H9R3	0.04	0.04	0.04	0.03	0.03	0.03
Eukaryotic translation elongation factor 2	A0A8C2MR09	0.04	0.01	0.02		0
Laminin subunit alpha-5	G3HGW6	0.04
protein deglycase	G3IEU2	0.04
Phosphoglycerate kinase 1	P50310	0.04
Aldo-keto reductase family 1 member B1	G3HH30	0.04
Protein S100	G3HUU6	0.04
SH3 domain-binding glutamic acid-rich-like protein	G3I1P5	0.04
Cytochrome c, somatic	A0A3L7H6U4	0.04
EF-hand-like domain containing protein	A0A061IR84	0.04
Heparan sulfate proteoglycan 2	A0A8C2N3A8	0.04	0	0
Prosaposin	A0A8C2M060	0.03
Phosphatidylethanolamine-binding protein 1	G3GU60	0.03
Malate dehydrogenase	G3HDQ2	0.03
Transaldolase	A0A8C2M3R7	0.03
NPC intracellular cholesterol transporter 2	G3I936	0.03
Lipoprotein lipase	A0A061IKA1	0.03	0.02	0.02
Thioredoxin reductase 1, cytoplasmic	A0A8C2M8P0	0.03
Calmodulin 2	A0A061HUH1	0.03
Nucleobindin 2	A0A8C2LRY5	0.03	0.02	0.02	0.01	0.01	0.01
Peroxiredoxin-2	Q8K3U7	0.03
Prostaglandin reductase 1	A0A061IJG8	0.03
Endoplasmin	G3HQM6	0.03	0.01	0.01	0	0	0
Peroxidasin	G3HBI1	0.03
Elongation factor 1-alpha 1	P62629	0.03	0.02	0.02
Calreticulin	G3HCX8	0.03
Alpha-actinin-4	A0A9J7JZJ7	0.03	0.01	0.01
Acyl-CoA-binding protein	A0A3L7HKD0	0.03
Collagen, type VI, alpha 1	A0A8C2MET3	0.02
Glucose-6-phosphate isomerase	P50309	0.02
Ribonuclease T2	A0A8C2N4F0	0.02
Isocitrate dehydrogenase [NADP]	G3HU51	0.02
Procollagen-lysine,2-oxoglutarate 5-dioxygenase 1	A0A8C2QN41	0.02
Cofilin-1	A0A8C2MXJ7	0.02	0	0
Beta-hexosaminidase	A0A8C2MQK0	0.02
Rho GDP-dissociation inhibitor 1	G3GXB0	0.02
Vitamin K-dependent protein S	A0A061I1Q2	0.02
Heat shock protein HSP 90-beta	A0A8C2MUK8	0.02	0.02	0.02
Procollagen C-endopeptidase enhancer	A0A061I523	0.02	0	0
Ezrin	A0A061IM94	0.02
Lectin, mannose binding 2	G3H177	0.02
Peptidyl-glycine alpha-amidating monooxygenase isoform X2	A0A8C2LV12	0.02
Lipase	A0A8C2QK60	0.02	0.01	0.01
Fibronectin	A0A8C2N173	0.02	0.01	0.01
Proteasome subunit alpha type	A0A3L7HJ58	0.02	0.03	0.03
Renin receptor	A0A8C2QEW4	0.02
Alpha-L-fucosidase	G3HMV7	0.02	0	0
Aldose 1-epimerase	G3HSZ6	0.02
Vasorin	G3HS71	0.02
Cathepsin B	G3H0L9	0.02
EGF-containing fibulin-like extracellular matrix protein 1 isoform X2	A0A9J7EZM5	0.02
Proteasome subunit alpha type	A0A8C2MM65	0.02	0.02	0.02
Beta-2-microglobulin	Q9WV24	0.02
Glutathione synthetase	A0A9J7JTJ5	0.02
Elongation factor 1-gamma	A0A061IC58	0.02	0.01	0.01
Proteasome subunit alpha type	A0A061IPM3	0.02	0.02	0.02
Proteasome subunit alpha type	G3H0C2	0.02	0.02	0.02
Protein disulfide-isomerase A6	A0A8C2MCQ6	0.02	0.03	0.02		0
Phospholipase B-like	G3I6T1	0.02
Peroxiredoxin-6	A0A8C2LBB3	0.02
Beta-glucuronidase	A0A061I2K0	0.02
14-3-3 protein zeta/delta	G3HKZ1	0.02	0.02	0.02	0.01	0.02	0.02
Chondroitin sulfate proteoglycan 4	A0A9J7JMH9	0.02	0.01	0.01
14-3-3 protein beta/alpha	A0A8C2MRH7	0.02	0.02	0.02	0.02	0.02	0.02
Phosphoserine aminotransferase	A0A8C2QFJ2	0.02
Histone H4	G3HPV6	0.02
Proteasome subunit alpha type	G3HSF3	0.02	0.02	0.02	0
Proteasome subunit alpha type	A0A061I019	0.02	0.02	0.02
Laminin subunit gamma 1	A0A8C2LYC0	0.01	0.01	0.01
Lysosomal alpha-glucosidase	A0A8C2QK49	0.01		0
Palmitoyl-protein thioesterase 1	G3HN89	0.01
Proteasome subunit alpha type	A0A8C2MK46	0.01	0.03	0.03
Calsyntenin 1	A0A8C2MIG7	0.01	0.02	0.02
Proteasome subunit beta	A0A8C2LRC0	0.01	0.02	0.02
Nuclear migration protein nudC	A0A061IEW1	0.01	0	0
Adenylyl cyclase-associated protein	G3HN88	0.01
Tubulin alpha-1B chain	P68361	0.01	0.01	0.01
alpha-1,2-Mannosidase	A0A8C2MGW1	0.01
Complement C1s	A0A8C2MI85	0.01	0.02	0.02
Protein disulfide-isomerase	A0A8C2LPG3	0.01		0
Papilin, proteoglycan-like sulfated glycoprotein	A0A8C2LDV8	0.01
Vinculin	A0A8C2MQX8	0.01
Phosphatidylinositol transfer protein alpha isoform	A0A8C2QG17	0.01
Sphingomyelin phosphodiesterase	A0A061IEQ5	0.01
Plasminogen activator inhibitor 1	A0A3L7HLU5	0.01
ATPase H+ transporting accessory protein 1	A0A8C2M6J7	0.01
Proteasome subunit beta	G3H9V0	0.01	0.02	0.02
Hypoxia up-regulated protein 1	Q60432	0.01	0.01	0.01	0.01	0.01	0.01
Proteasome subunit beta	G3H303	0.01	0.02	0.01
Aspartate aminotransferase	G3GZZ0	0.01
Alpha-actinin-1	G3H1K9	0.01	0.03	0.03
Tubulin alpha-1B chain	A0A061HUU1	0.01	0.01	0		0
6-phosphogluconate dehydrogenase, decarboxylating	A0A8C2LHM0	0.01	0	0
Tubulointerstitial nephritis antigen like 1	G3H1W4	0.01	0	0
Brain acid soluble protein 1-like	A0A8C2LTY0	0.01	0	0	0	0	0
Integral membrane protein 2	G3HR88	0	0	0.01
Proteasome subunit beta	G3I9D3	0	0.01	0.01
Proteasome subunit beta	A0A3L7HBQ0	0	0.01	0.01
protein disulfide-isomerase	A0A8C2MW96	0	0.01	0.01	0	0	0
14-3-3 protein gamma	A0A3L7HLS7	0	0.01	0.01	0	0	0
peptidylprolyl isomerase	G3HMQ0	0	0.01	0		0	0
Low-density lipoprotein receptor	P35950		0.01	0.01	0.01	0.01	0.01
Fructose-bisphosphate aldolase	A0A061IB69		0	0.01
Proteasome subunit beta	A0A3L7GMZ6		0.01	0.01
14-3-3 protein eta isoform X2	A0A3L7INR8		0.01	0.01	0	0.01	0.01
Laminin, alpha 5	A0A8C2M5F2		0.01	0.01
T-complex protein 1 subunit theta	A0A8C2QC84			0.01
Protein-glutamine gamma-glutamyltransferase 2	A0A9J7G7X5		0.01	0
phosphopyruvate hydratase	A0A9J7GNK5		0.01	0.01
Phosphoglycerate kinase	A0A9J7H3E2		0.01	0.01
Pyruvate kinase	A0A9J7K853		0.02
Proteasome subunit beta	G3HRD9		0.01	0.01

## Sheet: HA10_PurificationSteps_HCPs
Protein name	Uniprot Acession	F1	F2	F3	F4	F5	F6	F7
H10ss (A/Jiangxi-Donghu/346/2013) no256 676 no_lkr_dn5B.SA		96.2	99.76	99.76	99.88	99.9	99.89	99.88
14-3-3 protein epsilon	A0A8C2LRM9	0.18	0.1	0.11	0.1	0.08	0.09	0.09
14-3-3 protein theta	A0A8C2N6A1	0.02	0.01	0.01	0.01	0.01	0.01	0.01
HUMAN|(Common contaminant protein)		0.01	0	0	0	0	0	0.01
BOVIN|(Common contaminant protein)		0.69	0.03	0.03	0.01	0	0	0
Dickkopf-related protein 3 isoform X1	A0A9J7FQR4	0	0.03	0.02	0	0	0	0
Endoplasmic reticulum chaperone BiP	BIP	0.12
Aldose reductase-related protein 2	ALD2	0.05
Elongation factor 2	EF2	0.02
Glyceraldehyde-3-phosphate dehydrogenase	G3P	0.02	0	0
Heat shock cognate 71 kDa protein	HSP7C	0.12
Ferritin heavy chain	FRIH	0.08		0
Glucose-6-phosphate isomerase	G6PI	0.02
Peroxiredoxin-1	PRDX1	0.22
Brain-specific serine protease 4-like protein	A0A061I0W7	0.08
Fructose-bisphosphate aldolase	A0A061IB69	0.06
Annexin	A0A061IML2	0.02
L-lactate dehydrogenase	A0A3L7HVN5	0.2
Inter-alpha-trypsin inhibitor heavy chain 5	A0A8C2LCJ3	0.06
Thioredoxin	A0A8C2LND3	0.05
Pigment epithelium-derived factor isoform X2	A0A8C2LP82	0.33
Nidogen-1	A0A8C2LYQ4	0.01	0	0
Glutathione S-transferase	A0A8C2M6S0	0.07
Superoxide dismutase [Cu-Zn]	A0A8C2MAH9	0.03
Protein disulfide-isomerase A6	A0A8C2MCQ6		0.01	0.01
Follistatin like 1	A0A8C2MME4	0.02
Phosphatidylethanolamine binding protein 1	A0A8C2MPJ6	0.03
Glutathione S-transferase	A0A8C2MT86	0.04
Galectin	A0A8C2MX39	0.07	0
Cofilin-1	A0A8C2MXJ7	0.02
Phosphoglycerate mutase	A0A8C2QCM0	0.1
Annexin	A0A8C2QG32	0.08
Glutathione S-transferase	A0A8C2QK40	0.02
Aldehyde dehydrogenase 1A1	A0A9J7FLM2	0.02
phosphopyruvate hydratase	A0A9J7GNK5	0.14
Titin isoform X3	A0A9J7H2T6						0
Galectin-3-binding protein	A0A9J7H5N8	0.04	0
Pyruvate kinase	A0A9J7K853	0.07
C-C motif chemokine	G3GTT2	0.05
Transketolase	G3GUU5	0.03
Actin, cytoplasmic 1	G3GVD0	0.08	0.02	0.01
Alpha-actinin-1	G3H1K9	0.03
Phospholipid transfer protein	G3H8V4	0.03
Peptidyl-prolyl cis-trans isomerase	G3H533	0.06
Nucleoside diphosphate kinase	G3HBD3	0.02
Nucleoside diphosphate kinase	G3HBD4	0.05
Malate dehydrogenase	G3HDQ2	0.02
Radixin	G3HFP1	0.03
Aldo-keto reductase family 1 member B1	G3HH30	0.03
Vimentin	G3HHR3		0.03	0.01
Clusterin	G3HNJ3	0.05	0.01	0.01
Histone H4	G3HPV7	0.02
Protein S100	G3HUU6	0.02
SH3 domain-binding glutamic acid-rich-like protein	G3I1P5	0.02
Annexin	G3I5L3	0.06
Cathepsin L1	G3INC5	0.03
cathepsin X	Q9EPP7	0.03
